# Supplementary material for: A deep learning-based stripe self-correction method for stitched microscopic images
Source: Nat Commun. 2023 Sep 5;14:5393. doi: 10.1038/s41467-023-41165-1 (PMC10480181; doi:10.1038/s41467-023-41165-1)
Supplement: Supplementary file 4 — Source Data [file 41467_2023_41165_MOESM4_ESM.xlsx]

## Sheet: Figure 2b
	Fig. 2b
		BaSiC	CIDRE	SSCOR	Input
	1	261.582	262.216	269.598	260.602
	2	261.725	262.669	269.702	261.229
	3	262.539	263.337	270.317	261.998
	4	263.135	263.618	270.887	262.344
	5	263.301	263.901	270.495	262.703
	6	262.692	263.341	270.067	262.258
	7	261.984	262.757	269.514	261.753
	8	262.914	263.58	269.863	262.625
	9	263.95	264.656	270.283	263.737
	10	264.528	265.216	270.82	264.353
	11	264.923	265.379	271.147	264.651
	12	265.433	266.234	271.448	265.664
	13	265.914	266.757	272.188	266.364
	14	265.714	266.058	271.832	265.796
	15	265.208	265.539	271.36	265.286
	16	264.889	265.231	270.588	265.121
	17	265.415	265.48	270.83	265.315
	18	265.292	265.403	270.967	265.336
	19	264.856	265.363	270.9	265.386
	20	264.141	264.224	270.16	264.427
	21	263.137	262.821	268.856	263.116
	22	261.744	261.893	267.538	262.291
	23	261.291	261.224	266.759	261.726
	24	260.697	260.396	267.085	261.027
	25	260.526	260.605	266.976	261.297
	26	260.702	261.051	266.948	261.849
	27	261.584	261.538	267.753	262.436
	28	261.18	261.025	267.776	262.107
	29	260.464	260.312	267.608	261.534
	30	260.735	260.697	267.778	262.049
	31	261.056	260.81	268.163	262.362
	32	261.56	261.185	269.146	262.861
	33	262.002	261.567	270.176	263.416
	34	263.035	262.489	270.974	264.369
	35	262.472	261.936	270.654	264.041
	36	261.298	260.876	270.174	263.063
	37	260.838	259.954	269.825	262.271
	38	260.044	259.279	268.984	261.615
	39	259.603	258.96	268.365	261.414
	40	259.33	258.721	268.079	261.247
	41	258.791	258.131	267.366	260.768
	42	258.64	257.77	267.036	260.481
	43	258.122	257.143	267.034	259.941
	44	258.392	257.209	267.333	260.105
	45	258.491	257.654	267.803	260.646
	46	258.471	258.105	267.776	261.139
	47	259.529	258.717	268.584	261.885
	48	260.207	258.826	269.297	262.15
	49	260.109	258.621	269.378	262.082
	50	259.647	258.852	268.945	262.364
	51	259.364	258.008	268.548	261.56
	52	258.038	257	267.183	260.663
	53	257.213	256.014	266.478	259.738
	54	256.413	255.27	265.818	259.108
	55	255.939	255.177	266.175	259.044
	56	256.226	255.233	265.785	259.14
	57	255.994	254.688	264.867	258.676
	58	255.248	253.887	263.782	257.984
	59	254.243	253.355	262.622	257.473
	60	254.058	253.472	262.515	257.601
	61	253.405	252.871	261.705	257.072
	62	252.884	251.912	261.088	256.17
	63	253.478	252.247	260.737	256.515
	64	254.308	253.78	260.813	258.207
	65	254.987	253.73	261.118	258.184
	66	255.143	253.885	261.555	258.361
	67	255.33	253.775	261.527	258.373
	68	255.791	254.534	261.705	259.192
	69	255.505	254.553	261.679	259.206
	70	255.576	254.499	261.421	259.139
	71	255.766	254.675	260.887	259.24
	72	255.416	254.063	259.961	258.704
	73	254.791	253.706	259.834	258.225
	74	254.05	253.023	259.502	257.61
	75	254.321	253.209	259.093	257.792
	76	254.611	253.352	258.185	257.918
	77	254.49	253.314	257.745	257.92
	78	253.577	253.007	258.057	257.628
	79	253.297	252.53	257.843	257.21
	80	253.526	252.642	257.792	257.379
	81	253.817	253.083	258.019	257.896
	82	254.111	253.322	258.64	258.262
	83	253.803	252.893	257.502	257.931
	84	253.727	252.719	257.232	257.736
	85	253.724	253.098	256.741	258.163
	86	252.999	252.1	256.21	257.111
	87	252.628	251.622	255.496	256.634
	88	252.522	251.679	255.311	256.774
	89	253.1	252.105	256.234	257.228
	90	253.849	252.287	256.711	257.419
	91	253.639	252.462	256.283	257.496
	92	253.09	251.672	255.444	256.631
	93	252.896	251.355	254.849	256.331
	94	253.212	252.064	254.936	256.956
	95	253.685	252.4	255.708	257.198
	96	252.8	251.562	254.973	256.357
	97	251.936	251.281	254.477	256.105
	98	252.576	251.696	254.853	256.49
	99	252.63	252.084	255.025	256.994
	100	252.338	251.684	254.53	256.515
	101	251.725	250.399	253.677	255.172
	102	251.363	250.314	252.57	255.025
	103	251.154	250.347	252.498	255.189
	104	250.564	249.72	252.671	254.656
	105	250.295	249.765	252.445	254.664
	106	250.646	249.928	252.111	254.854
	107	251.167	250.66	252.323	255.586
	108	250.792	250.119	252.395	255.114
	109	250.81	249.749	252.561	254.722
	110	250.561	249.808	252.504	254.725
	111	250.551	249.892	252.367	254.836
	112	250.926	250.068	252.76	254.966
	113	251.672	250.813	253.275	255.751
	114	251.995	251.181	253.63	256.091
	115	251.539	251.132	253.501	256.001
	116	250.777	250.001	252.659	254.879
	117	250.134	249.123	251.887	254.006
	118	248.812	248.271	251.228	253.107
	119	249.195	248.367	251.511	253.113
	120	249.129	248.427	251.556	253.113
	121	248.423	248.116	251.195	252.794
	122	247.571	247.056	250.419	251.777
	123	247.356	247.068	250.201	251.666
	124	247.702	247.447	250.425	252.078
	125	248.563	248.149	250.981	252.79
	126	249.229	248.551	251.361	253.165
	127	248.836	248.348	251.113	252.917
	128	248.156	247.898	250.776	252.422
	129	247.494	247.304	250.197	251.903
	130	247.232	246.711	249.844	251.344
	131	247.286	246.666	249.397	251.25
	132	247.43	246.954	249.42	251.57
	133	247.086	247.198	249.327	251.774
	134	247.788	248	249.826	252.647
	135	248.2	248.126	250.061	252.876
	136	248.677	248.719	250.44	253.531
	137	248.675	248.513	250.733	253.32
	138	247.828	247.9	249.982	252.78
	139	247.272	247.358	249.512	252.248
	140	246.881	246.712	249.059	251.582
	141	246.3	245.951	248.679	250.788
	142	246.641	246.195	248.669	251.018
	143	245.887	246.258	248.421	251.11
	144	245.959	246.183	248.699	251.057
	145	246.055	246.104	248.512	251.013
	146	247.11	246.779	248.857	251.681
	147	247.553	247.102	249.346	252.066
	148	246.904	246.749	248.998	251.706
	149	246.647	246.283	249.02	251.329
	150	246.952	247.098	249.499	252.215
	151	246.927	246.793	249.25	251.952
	152	246.34	246.075	248.306	251.241
	153	246.034	245.684	247.597	250.915
	154	246.342	245.808	247.792	250.998
	155	246.249	246.068	248.06	251.332
	156	246.869	246.394	248.081	251.67
	157	246.704	246.182	247.404	251.414
	158	246.236	245.554	246.763	250.844
	159	245.904	245.165	246.786	250.506
	160	246.088	245.634	246.904	250.977
	161	245.526	245.67	245.931	251
	162	245.014	244.669	245.342	250.05
	163	244.337	243.912	244.589	249.331
	164	244.273	244.264	243.681	249.779
	165	244.861	244.6	244.061	250.122
	166	245.102	244.994	244.889	250.654
	167	244.815	244.702	244.807	250.439
	168	244.503	243.862	244.273	249.615
	169	243.452	243.224	243.556	249.08
	170	243.064	242.628	243.732	248.622
	171	243.636	242.777	243.753	248.853
	172	243.875	243.034	244.044	249.188
	173	243.766	242.733	244.13	249.074
	174	242.604	241.481	243.743	247.771
	175	242.435	241.06	243.268	247.449
	176	242.292	241.394	243.197	247.824
	177	242.594	241.268	243.964	247.772
	178	242.76	241.215	243.934	247.78
	179	242.838	241.262	243.73	247.721
	180	242.412	240.95	243.284	247.436
	181	241.53	240.091	242.852	246.49
	182	241.315	239.208	242.569	245.652
	183	241.281	239.504	243.213	245.942
	184	241.974	240.429	243.718	246.925
	185	241.274	239.722	242.686	246.047
	186	239.404	238.173	241.646	244.366
	187	239.052	237.859	241.39	244.044
	188	239.681	238.449	242.162	244.617
	189	239.196	238.034	242.364	244.224
	190	237.832	236.331	241.765	242.423
	191	234.647	232.942	241.015	238.837
	192	230.824	229.587	239.489	235.476
	193	226.025	225.084	237.489	230.757
	194	221.056	219.183	234.633	224.608
	195	215.824	214.413	230.932	219.485
	196	211.654	210.967	227.712	215.774
	197	209.256	207.893	225.987	212.537
	198	208.189	206.726	225.803	211.168
	199	208.754	207.709	225.974	211.914
	200	210.105	208.828	227.049	212.935
	201	211.151	209.849	227.877	213.828
	202	211.107	209.914	228.018	213.691
	203	210.499	209.493	227.119	213.17
	204	210.28	209.355	226.739	212.927
	205	211.276	209.702	227.019	213.15
	206	212.155	211.288	227.143	214.567
	207	212.423	211.496	227.507	214.455
	208	212.563	211.272	226.889	214.229
	209	211.871	210.704	225.918	213.503
	210	211.899	211.082	225.978	213.753
	211	212.499	211.713	226.479	214.271
	212	213.249	212.263	227.052	214.703
	213	213.254	212.258	226.908	214.485
	214	212.334	211.49	225.765	213.608
	215	211.303	210.108	224.451	212.149
	216	211.003	209.794	223.926	211.653
	217	211.713	210.749	224.276	212.403
	218	212.92	211.794	224.119	213.406
	219	212.775	211.585	223.984	213.102
	220	211.641	210.371	223.151	211.788
	221	210.845	210.19	222.596	211.514
	222	211.271	210.37	223.375	211.519
	223	211.887	210.833	224.334	211.89
	224	212.301	211.303	224.759	212.133
	225	212.91	212.319	225.647	212.999
	226	213.271	212.602	226.039	213.02
	227	211.687	211.143	224.374	211.491
	228	209.216	208.967	221.32	209.048
	229	208.232	207.653	219.95	207.415
	230	208.399	208.238	220.255	207.687
	231	208.925	208.553	221.274	207.838
	232	209.316	209.281	221.73	208.378
	233	209.714	209.51	222.279	208.35
	234	210.679	210.515	223.11	209.185
	235	212.479	212.485	224.366	210.876
	236	213.784	213.939	225.41	212.174
	237	214.998	214.857	225.975	212.821
	238	215.135	214.507	225.727	212.329
	239	214.572	214.345	224.99	211.919
	240	214.539	214.538	225.04	211.934
	241	214.217	214.783	224.893	212.117
	242	215.388	215.597	225.444	212.787
	243	216.006	216.477	225.859	213.477
	244	216.538	217.229	226.317	214.122
	245	216.741	216.959	226.212	213.786
	246	215.521	215.794	224.851	212.545
	247	214.404	214.767	223.537	211.379
	248	214.336	214.662	223	211.209
	249	213.835	214.321	222.461	210.614
	250	214.388	214.775	222.307	210.911
	251	215.518	215.655	223.14	211.592
	252	216.289	216.884	223.936	212.547
	253	217.447	217.648	225.046	213.114
	254	218.381	218.14	225.486	213.491
	255	218.631	218.937	225.316	214.019
	256	218.215	218.208	224.735	213.204
	257	217.216	217.256	224.057	212.099
	258	216.886	217.544	223.162	212.253
	259	217.549	217.72	223.108	212.319
	260	218.681	219.37	224.204	213.741
	261	218.483	219.167	224.712	213.44
	262	218.813	219.33	224.635	213.609
	263	218.327	218.941	223.336	213.007
	264	217.106	217.345	221.956	211.506
	265	216.226	216.796	221.018	210.811
	266	216.038	216.581	220.311	210.549
	267	215.727	215.899	219.476	209.743
	268	215.346	215.338	218.163	209.175
	269	215.46	215.565	217.798	209.314
	270	216.109	216.192	218.27	209.772
	271	217.569	217.361	220.157	210.722
	272	218.77	219.052	221.538	212.19
	273	219.868	219.672	222.8	212.72
	274	220.509	220.556	224.058	213.43
	275	221.206	221.463	225.27	214.205
	276	221.894	222.152	225.646	214.743
	277	222.927	223.241	226.652	215.633
	278	223.394	223.521	227.152	215.926
	279	223.23	223.686	227.198	215.993
	280	222.735	223.151	226.312	215.486
	281	221.704	222.189	225.47	214.585
	282	221.085	221.58	224.975	213.998
	283	220.517	221.117	224.019	213.537
	284	220.239	220.719	223.586	213.189
	285	220.916	221.304	223.739	213.697
	286	221.144	221.923	224.102	214.271
	287	221.778	222.4	224.916	214.787
	288	222.466	223.156	225.023	215.445
	289	222.377	223.063	224.832	215.412
	290	221.608	222.345	224.311	214.619
	291	220.771	221.668	223.911	213.925
	292	220.255	220.967	223.848	213.287
	293	220.663	221.454	224.138	213.567
	294	220.884	221.835	224.686	214.065
	295	222.053	223.187	224.835	215.336
	296	221.462	222.288	225.13	214.511
	297	222.172	222.944	225.751	215.216
	298	223.172	223.813	226.54	216.074
	299	223.438	224.082	227.076	216.38
	300	223.129	223.943	226.71	216.188
	301	223.146	224.024	226.371	216.222
	302	223.883	224.458	226.34	216.771
	303	224.374	224.832	227.241	217.076
	304	224.313	225.234	227.365	217.497
	305	223.689	225.058	226.961	217.255
	306	224.283	225.072	226.8	217.397
	307	224.689	225.666	226.593	218.03
	308	225.055	225.675	227.019	218.081
	309	225.142	226.011	226.694	218.361
	310	225.076	225.735	226.571	218.13
	311	225.057	225.842	227.067	218.29
	312	225.009	225.887	227.369	218.33
	313	225.247	226.473	227.663	218.957
	314	226.019	226.977	228.142	219.488
	315	225.886	227.355	228.62	219.933
	316	225.887	227.279	228.951	219.875
	317	225.555	226.518	228.744	219.134
	318	225.255	226.419	227.862	219.125
	319	224.419	225.647	227.489	218.441
	320	224.365	225.238	226.816	218.092
	321	223.982	225.06	226.875	218.034
	322	224.647	225.643	227.766	218.518
	323	225.495	226.489	228.068	219.419
	324	225.497	226.573	228.28	219.469
	325	224.552	225.644	228.282	218.699
	326	223.612	224.869	227.702	217.961
	327	223.143	224.33	227.149	217.529
	328	223.439	224.158	226.762	217.441
	329	223.615	224.425	226.774	217.843
	330	224.381	225.206	227.732	218.628
	331	224.833	225.767	228.231	219.213
	332	224.057	225.537	227.868	218.981
	333	222.68	223.937	226.984	217.611
	334	222.403	222.877	225.999	216.661
	335	222.563	223.316	225.754	217.222
	336	223.539	224.433	226.83	218.324
	337	224.216	225.287	227.489	219.245
	338	223.592	224.322	227.208	218.407
	339	221.57	222.469	225.447	216.735
	340	219.538	220.579	224.206	214.97
	341	219.72	220.445	223.513	214.849
	342	220.216	221.096	223.688	215.547
	343	221.201	222.229	224.193	216.73
	344	221.686	222.647	225.398	217.149
	345	222.177	223.005	226.151	217.571
	346	222.688	223.768	226.644	218.383
	347	222.824	223.974	226.432	218.703
	348	223	223.594	225.919	218.306
	349	222.199	223.334	225.482	218.168
	350	221.849	223.039	224.661	217.956
	351	221.597	222.563	224.034	217.545
	352	220.472	221.658	223.274	216.78
	353	220.344	221.249	223.049	216.534
	354	220.901	221.95	223.433	217.299
	355	221.561	222.546	223.363	217.835
	356	221.105	221.829	223.633	217.271
	357	220.476	221.586	223.621	217.107
	358	220.24	221.884	223.846	217.445
	359	222.083	223.052	224.423	218.653
	360	223.958	225.139	225.421	220.694
	361	225.485	226.617	226.672	222.11
	362	226.646	227.684	227.705	223.179
	363	226.08	226.683	227.279	222.266
	364	223.891	225.14	225.205	220.762
	365	222.694	223.722	223.784	219.531
	366	222.117	222.932	222.602	218.908
	367	223.175	223.43	223.273	219.502
	368	223.319	224.539	224.147	220.672
	369	223.841	224.495	224.369	220.746
	370	223.673	224.209	224.052	220.483
	371	222.605	223.793	223.671	220.232
	372	222.024	222.841	223.18	219.472
	373	222.369	222.635	223.206	219.288
	374	222.844	224.104	223.451	220.763
	375	222.721	224.301	223.699	221.019
	376	222.043	222.993	223.168	219.827
	377	220.653	221.33	221.622	218.214
	378	219.981	221.246	221.036	218.17
	379	219.506	220.95	220.837	217.991
	380	219.233	219.934	220.974	217.127
	381	219.233	219.696	220.279	216.885
	382	218.495	219.551	218.856	216.743
	383	218.41	219.389	218.172	216.627
	384	217.976	218.999	218.071	216.35
	385	217.832	218.951	217.594	216.332
	386	217.868	218.759	217.481	216.239
	387	217.688	218.783	217.423	216.443
	388	217.709	218.836	217.926	216.662
	389	218.611	219.54	218.631	217.421
	390	219.519	220.622	219.057	218.621
	391	219.19	220.305	219.013	218.422
	392	218.879	219.833	218.887	218.137
	393	218.14	219.392	218.548	217.709
	394	218.065	218.811	218.464	217.282
	395	218.165	218.546	218.256	217.108
	396	217.265	217.968	217.639	216.704
	397	216.902	217.653	217.407	216.545
	398	217.134	217.693	217.118	216.615
	399	217.049	217.842	217.154	216.67
	400	217.755	218.622	217.474	217.478
	401	218.052	219.082	217.91	218.035
	402	218.753	219.884	217.975	218.95
	403	219.597	220.503	218.517	219.611
	404	219.912	221.08	219.212	220.357
	405	220.557	221.841	219.51	221.199
	406	220.592	221.881	219.383	221.291
	407	221.108	221.95	219.305	221.62
	408	220.485	221.736	219.15	221.494
	409	220.44	221.394	218.927	221.108
	410	220.98	221.67	218.902	221.456
	411	221.673	222.711	219.174	222.618
	412	222.001	222.798	219.729	222.799
	413	221.828	222.444	219.439	222.436
	414	221.724	222.562	219.345	222.662
	415	221.809	222.614	219.87	222.796
	416	221.714	221.825	220.042	222.18
	417	221.287	221.828	219.587	222.276
	418	220.687	220.863	218.854	221.487
	419	220.75	220.987	219.23	221.759
	420	221.486	221.356	219.295	222.196
	421	222.155	222.386	219.982	223.381
	422	221.933	222.512	220.276	223.535
	423	220.582	220.83	219.61	221.82
	424	219.321	219.01	218.013	220.078
	425	218.708	219.131	217.313	220.359
	426	219.189	219.962	218.063	221.258
	427	220.022	219.907	218.856	221.412
	428	220.527	219.949	219.159	221.555
	429	219.776	219.749	218.711	221.464
	430	219.049	218.453	218.327	220.192
	431	218.784	218.529	218.613	220.408
	432	219.188	219.148	218.727	221.008
	433	219.501	219.287	219.066	221.354
	434	219.382	218.683	219.481	220.78
	435	219.528	219.114	219.859	221.379
	436	220.048	219.866	220.258	222.173
	437	220.266	219.891	220.992	222.251
	438	220.22	220.216	221.4	222.65
	439	220.166	219.691	220.833	222.171
	440	220.486	219.68	220.827	222.262
	441	220.482	220.137	221.802	222.687
	442	221.371	221.066	222.502	223.87
	443	221.057	220.642	222.367	223.433
	444	220.132	219.634	221.817	222.455
	445	219.189	218.858	221.249	221.737
	446	218.263	217.82	220.502	220.783
	447	218.116	217.166	220.397	220.141
	448	218.413	218.092	220.842	221.198
	449	219.344	219.002	222.104	222.163
	450	218.877	218.257	221.552	221.51
	451	217.325	216.796	220.268	219.966
	452	216.341	215.884	219.28	219.117
	453	216.593	215.603	218.912	218.975
	454	216.809	216.077	218.862	219.451
	455	216.8	215.85	218.714	219.34
	456	217.766	216.704	218.837	220.185
	457	218.761	217.625	219.226	221.196
	458	219.278	218.359	219.827	221.926
	459	219.3	218.805	219.856	222.49
	460	219.982	219.35	219.38	223.009
	461	220.529	219.768	219.866	223.427
	462	221.215	220.225	220.132	223.916
	463	221.321	220.071	220.226	223.779
	464	221.097	220.319	220.052	224.09
	465	220.425	219.553	219.567	223.249
	466	219.997	218.981	219.116	222.743
	467	219.498	218.749	218.737	222.474
	468	219.294	218.359	218.579	222.026
	469	218.929	217.915	218.476	221.547
	470	217.95	217.279	217.403	220.96
	471	216.069	215.646	216.387	219.259
	472	215.294	214.746	215.68	218.255
	473	215.668	214.791	215.313	218.362
	474	216.059	215.961	216.028	219.598
	475	218.181	217.576	218.234	221.294
	476	220.35	219.729	220.634	223.546
	477	221.119	220.529	220.893	224.413
	478	220.807	220.28	220.718	224.197
	479	218.675	218.571	219.364	222.403
	480	218.155	217.54	218.617	221.379
	481	217.849	217.415	217.634	221.454
	482	217.575	216.972	217.629	220.899
	483	217.648	216.678	217.568	220.563
	484	218.46	217.636	218.107	221.495
	485	218.846	218.78	218.065	222.771
	486	218.902	218.185	218.03	222.002
	487	218.677	217.436	217.105	221.248
	488	218.096	217.714	216.65	221.499
	489	218.316	217.536	216.943	221.386
	490	218.195	217.654	217.324	221.444
	491	217.614	217.331	216.289	221.093
	492	216.932	216.58	214.668	220.331
	493	215.521	214.648	213.704	218.213
	494	214.443	214.28	213.069	217.948
	495	215.172	215.01	213.292	218.653
	496	216.587	216.134	214.539	219.808
	497	216.813	216.19	215.171	219.964
	498	216.759	216.604	215.685	220.354
	499	216.42	216.118	215.453	219.902
	500	215.989	215.603	215.347	219.282
	501	216.945	216.976	216.338	220.808
	502	219.262	219.114	218.05	222.953
	503	220.352	220.355	219.115	224.232
	504	219.321	219.445	218.869	223.282
	505	217.59	217.711	217.667	221.523
	506	217.27	217.578	217.13	221.268
	507	218.091	218.279	217.596	222.064
	508	218.46	218.288	217.833	222.142
	509	218.064	217.858	217.627	221.634
	510	217.28	217.129	217.579	220.807
	511	217.014	216.967	217.27	220.613
	512	217.214	217.394	217.935	220.985
	513	216.82	217.306	217.803	220.878
	514	215.994	215.84	216.776	219.438
	515	214.635	214.524	215.835	218.05
	516	213.819	214.115	215.337	217.651
	517	215.176	215.25	215.772	218.84
	518	216.396	216.323	216.828	219.886
	519	217.369	216.917	218.131	220.513
	520	217.582	217.641	218.507	221.199
	521	217.189	217.296	218.3	220.965
	522	216.889	216.476	217.509	220.125
	523	216.433	216.509	217.071	220.221
	524	215.22	215.433	216.563	219.101
	525	213.994	214.03	215.518	217.666
	526	214.319	214.253	215.068	217.842
	527	214.469	214.548	215.204	218.264
	528	215.023	214.896	215.966	218.58
	529	214.078	214.113	215.158	217.724
	530	214.072	213.699	214.635	217.3
	531	214.009	214.167	215.081	217.896
	532	214.367	214.628	215.919	218.396
	533	214.678	214.729	216.309	218.394
	534	214.62	214.995	216.134	218.805
	535	215.18	215.655	216.744	219.494
	536	216.364	216.346	217.856	220.28
	537	217.055	217.339	219.044	221.319
	538	217.209	217.869	219.443	221.933
	539	217.594	217.584	219.637	221.658
	540	217.712	217.576	219.829	221.592
	541	218.486	218.788	220.526	222.898
	542	218.8	219.27	220.782	223.425
	543	218.4	218.251	220.8	222.521
	544	217.952	218.074	220.6	222.292
	545	217.404	217.762	219.824	222.008
	546	216.49	216.837	219.485	221.082
	547	215.66	215.627	218.974	219.89
	548	214.719	215.061	217.784	219.199
	549	213.906	214.419	217.058	218.592
	550	213.139	213.596	216.213	217.711
	551	212.985	213.245	215.577	217.303
	552	213.627	213.804	215.941	218.03
	553	214.559	214.809	216.445	219.066
	554	215.032	214.927	216.915	219.158
	555	214.38	214.305	216.587	218.58
	556	213.716	213.454	216.288	217.703
	557	213.759	213.874	216.372	218.226
	558	214.106	213.935	216.295	218.323
	559	212.587	212.527	214.886	216.968
	560	210.572	210.72	212.717	215.139
	561	209.736	209.358	211.76	213.919
	562	208.85	208.524	211.205	213.188
	563	208.364	208.881	210.646	213.56
	564	209.593	209.918	210.408	214.82
	565	211.724	211.573	211.96	216.573
	566	213.98	213.224	213.898	218.443
	567	215.906	215.427	216.047	220.813
	568	216.708	216.263	216.728	221.799
	569	215.656	215.034	216.564	220.412
	570	214.928	214.416	216.033	219.884
	571	214.889	213.948	215.503	219.471
	572	214.569	213.842	215.341	219.312
	573	213.504	213.061	215.027	218.506
	574	212.519	211.908	214.567	217.397
	575	212.483	211.392	214.063	216.886
	576	212.088	210.94	213.52	216.452
	577	211.648	211.168	213.553	216.759
	578	211.493	210.625	213.886	216.124
	579	211.997	210.918	214.617	216.389
	580	213.312	212.405	215.265	217.887
	581	214.115	213.134	216.65	218.634
	582	213.399	212.511	216.907	217.893
	583	213.06	212.256	216.451	217.524
	584	212.815	212.262	216.544	217.503
	585	213.848	213.241	217.102	218.486
	586	214.531	213.702	217.688	218.92
	587	213.631	213.327	217.232	218.451
	588	213.807	213.249	217.655	218.526
	589	214.757	213.942	218.639	219.14
	590	214.197	213.585	219.205	218.671
	591	209.802	209.397	217.782	214.143
	592	205.074	204.359	215.007	208.866
	593	200.724	200.546	212.72	204.689
	594	197.894	197.258	211.339	201.28
	595	193.874	193.512	209.319	197.147
	596	191.309	190.354	208.352	193.785
	597	189.758	188.805	207.407	191.977
	598	188.552	188.179	206.077	191.175
	599	187.769	186.553	204.984	189.48
	600	187.395	185.425	204.163	188.224
	601	186.761	185.878	204.055	188.529
	602	187.072	186.611	204.214	189.126
	603	187.416	186.974	204.958	189.23
	604	188.32	187.733	206.356	189.846
	605	189.644	189.208	207.259	191.258
	606	191.259	190.595	208.097	192.424
	607	191.501	190.727	208.101	192.581
	608	192.158	191.929	208.429	193.534
	609	193.109	192.499	208.652	194.215
	610	192.863	192.026	208.766	193.73
	611	191.081	191.157	207.053	192.613
	612	190.006	190.321	205.794	191.609
	613	189.497	189.149	204.77	190.361
	614	189.024	188.406	204.399	189.502
	615	189.642	189.272	204.691	190.262
	616	189.664	189.479	204.217	190.348
	617	189.973	188.972	203.902	189.792
	618	190.478	189.91	204.73	190.611
	619	192.555	192.116	206.745	192.639
	620	194.511	193.755	208.069	194.207
	621	194.506	193.747	208.014	193.893
	622	193.882	193.346	207.641	193.381
	623	192.366	192.088	206.812	191.96
	624	191.91	191.709	206.348	191.267
	625	192.221	192.499	206.334	191.7
	626	192.433	192.451	206.234	191.489
	627	192.386	192.66	206.406	191.495
	628	193.249	193.778	207.071	192.437
	629	194.677	195.076	208.314	193.546
	630	195.208	195.909	209.048	194.266
	631	195.63	195.78	209.258	193.917
	632	195.522	195.339	209.243	193.333
	633	193.98	194.201	207.561	192.117
	634	192.014	191.941	205.491	189.739
	635	191.464	191.842	205.094	189.507
	636	193.089	193.29	205.973	190.912
	637	194.358	194.407	207.43	191.885
	638	195.338	195.513	207.639	192.933
	639	195.936	196.258	207.981	193.53
	640	196.08	196.143	208.127	193.268
	641	196.007	196.226	207.948	193.256
	642	195.532	196.242	207.983	193.196
	643	196.295	196.506	208.18	193.309
	644	196.799	196.389	208.548	193.025
	645	197.122	197.202	208.638	193.631
	646	198.808	199.267	208.924	195.423
	647	198.66	199.487	208.572	195.505
	648	197.641	198.233	208.794	194.131
	649	197.325	198.403	208.629	194.091
	650	197.865	198.608	207.966	194.115
	651	197.886	198.531	208.104	193.945
	652	198.151	198.569	208.485	193.866
	653	198.13	198.412	207.769	193.653
	654	197.093	197.337	206.778	192.601
	655	196.778	197.198	206.3	192.281
	656	197.414	198.097	206.612	193.069
	657	198.058	198.454	207.084	193.255
	658	197.65	197.726	207.098	192.547
	659	197.976	198.023	207.182	192.771
	660	198.531	198.726	207.478	193.224
	661	198.575	198.733	207.885	193.17
	662	198.978	199.329	208.308	193.669
	663	200.454	201.141	209	195.333
	664	201.552	202.366	209.627	196.41
	665	200.763	201.08	209.049	195.132
	666	199.042	199.463	207.055	193.37
	667	198.798	198.535	205.661	192.543
	668	197.997	198.453	204.857	192.281
	669	197.785	198.075	204.92	191.766
	670	197.788	198.124	205.466	191.816
	671	197.614	198.297	204.807	191.895
	672	198.983	199.578	205.22	193.232
	673	200.08	199.933	206.354	193.491
	674	200.641	200.577	207.594	194.104
	675	200.312	200.673	207.49	194.165
	676	200.353	200.883	207.395	194.275
	677	200.672	200.912	207.014	194.357
	678	201.683	201.596	207.746	194.956
	679	201.678	202.06	207.63	195.38
	680	201.255	202.002	207.595	195.32
	681	201.005	201.196	207.622	194.454
	682	200.724	200.958	207.478	194.225
	683	201.356	202.031	207.21	195.266
	684	201.904	203.197	207.669	196.25
	685	201.415	202.065	207.84	195.132
	686	199.772	200.297	207.259	193.645
	687	197.783	198.296	205.762	191.642
	688	195.505	196.795	203.749	190.255
	689	194.561	194.97	202.353	188.476
	690	195.025	195.237	202.208	188.71
	691	195.687	195.882	202.603	189.415
	692	196.505	197.043	203.284	190.507
	693	197.06	197.316	203.526	190.832
	694	196.763	197.108	203.957	190.493
	695	197.212	197.527	204.543	190.969
	696	197.75	198.892	205.312	192.195
	697	199.578	200.284	206.79	193.569
	698	201.297	201.848	208.208	195.081
	699	202.708	203.875	209.836	197.137
	700	202.954	203.916	209.89	197.127
	701	203.035	203.579	209.989	196.779
	702	202.316	203.111	209.114	196.388
	703	202.529	202.956	209.354	196.304
	704	203.595	204.778	210.2	197.983
	705	204.816	205.903	210.889	199.05
	706	205.869	206.745	211.275	199.933
	707	206.323	207.477	211.342	200.684
	708	206.866	207.778	212.2	200.944
	709	207.656	208.006	213.217	201.214
	710	207.246	208.196	213.225	201.524
	711	204.954	205.965	211.345	199.381
	712	202.735	203.636	209.643	197.198
	713	201.83	202.489	208.602	196.149
	714	202.915	203.745	208.991	197.445
	715	204.37	204.899	210.009	198.535
	716	205.201	206.233	210.56	199.903
	717	203.972	205.05	210.143	198.824
	718	201.873	203.099	208.606	197.051
	719	201.141	202.268	207.446	196.267
	720	201.355	202.34	207.13	196.274
	721	201.512	202.431	207.245	196.298
	722	202.672	202.987	207.454	197.172
	723	202.818	203.188	207.925	197.236
	724	202.58	202.941	207.881	197.27
	725	202.215	202.787	207.71	197.084
	726	201.991	202.331	207.177	196.738
	727	200.984	201.86	206.826	196.289
	728	200.77	201.514	206.548	196.091
	729	200.382	201.338	205.693	195.935
	730	199.238	200.429	204.639	195.183
	731	199.605	200.815	204.672	195.593
	732	200.523	200.947	205.073	195.768
	733	199.569	200.167	204.535	195.09
	734	197.82	199.287	203.253	194.21
	735	196.926	197.849	201.956	193.06
	736	196.299	196.729	201.876	191.949
	737	197.618	198.412	202.551	193.652
	738	199.306	200.363	204.03	195.526
	739	200.074	200.51	205.035	195.785
	740	199.638	200.199	204.701	195.531
	741	198.602	199.468	204.026	194.851
	742	197.647	198.805	203.3	194.279
	743	199.13	200.144	203.8	195.536
	744	200.436	201.288	204.727	196.75
	745	200.994	202.297	205.929	197.8
	746	201.064	202.3	206.557	197.895
	747	200.952	202.078	206.984	197.778
	748	201.356	202.188	207.094	197.878
	749	201.098	201.969	207.42	197.717
	750	201.693	202.453	207.648	198.2
	751	202.796	203.412	208.487	199.366
	752	203.345	204.097	208.922	199.951
	753	202.76	203.968	208.672	199.959
	754	202.845	203.359	208.691	199.421
	755	202.866	203.729	209.058	199.753
	756	203.069	204.433	209.507	200.415
	757	203.023	204.319	209.404	200.439
	758	202.221	203.258	208.353	199.411
	759	200.61	201.914	207.133	198.271
	760	199.315	200.214	206.452	196.605
	761	198.398	199.094	205.729	195.579
	762	198.257	199.452	205.245	196
	763	198.034	198.961	205.164	195.664
	764	198.878	199.339	205.28	196.174
	765	199.95	200.636	205.752	197.581
	766	200.536	201.358	206.81	198.268
	767	201.013	201.609	207.654	198.709
	768	201.23	202.215	208.107	199.354
	769	201.544	202.381	207.794	199.586
	770	200.692	201.452	206.869	198.714
	771	199.922	200.97	205.972	198.25
	772	201.151	202.061	206.603	199.358
	773	202.438	203.435	206.288	200.828
	774	202.741	203.834	206.615	201.189
	775	202.173	203.189	206.722	200.518
	776	202.156	202.834	205.914	200.233
	777	202.005	202.785	205.62	200.221
	778	202.218	203.053	206.189	200.469
	779	202.521	203.324	206.945	200.96
	780	203.02	204.22	207.273	201.916
	781	201.706	203.067	206.681	200.778
	782	200.033	201.292	205.043	199.352
	783	199.732	201.173	203.726	199.268
	784	200.932	202.043	204.052	200.195
	785	201.477	202.532	204.937	200.804
	786	202.048	203.267	205.248	201.593
	787	201.851	203.364	205.341	201.865
	788	202.255	203.115	205.162	201.643
	789	202.314	203.214	204.479	201.928
	790	201.85	202.881	204.387	201.66
	791	201.743	202.388	204.249	201.291
	792	201.234	201.793	203.306	200.871
	793	200.314	201.097	203.036	200.109
	794	199.461	200.551	202.589	199.618
	795	199.355	199.658	202.259	198.816
	796	199.27	200.109	201.945	199.208
	797	199.263	200.278	201.919	199.433
	798	199.852	200.423	202.481	199.61
	799	200.085	200.954	202.627	200.22
	800	200.915	201.613	203.274	201.115
	801	200.874	201.84	203.529	201.325
	802	200.604	201.141	203.76	200.836
	803	200.862	201.8	203.699	201.526
	804	201.547	202.167	203.929	201.966
	805	201.713	202.535	204.412	202.435
	806	202.056	202.673	204.455	202.637
	807	202.321	202.956	204.904	202.962
	808	202.596	203.06	205.281	203.215
	809	202.917	203.82	205.852	204.093
	810	203.52	204.158	206.189	204.522
	811	202.915	203.477	205.808	203.903
	812	201.523	202.524	204.935	203.094
	813	201.537	201.902	204.676	202.6
	814	202.43	202.603	205.296	203.381
	815	203.542	204.086	206.62	205.01
	816	204.359	205.485	208.001	206.42
	817	205.348	206.126	208.947	207.043
	818	205.237	205.397	208.573	206.405
	819	204.444	204.887	207.753	205.992
	820	202.762	203.328	206.218	204.387
	821	201.706	201.722	205.365	202.975
	822	200.439	200.729	203.784	202.127
	823	200.871	201.289	204.08	202.81
	824	201.526	201.378	204.752	203.02
	825	200.786	200.812	204.372	202.406
	826	199.8	199.713	203.253	201.397
	827	198.201	198.142	202.052	199.891
	828	198.481	198.562	202.531	200.418
	829	199.264	199.073	203.561	201.091
	830	200.036	199.91	204.652	201.945
	831	200.139	199.85	204.859	201.926
	832	200.118	199.873	205.046	201.953
	833	201.011	200.907	206.071	203.044
	834	202.209	201.854	207.205	204.168
	835	202.621	201.782	207.268	204.155
	836	201.332	200.997	206.509	203.386
	837	200.069	199.402	205.301	201.678
	838	199.29	198.414	204.347	200.786
	839	197.99	197.357	203.711	199.835
	840	196.391	196.097	202.655	198.518
	841	195.421	195.34	201.362	197.673
	842	196.669	196.181	201.626	198.827
	843	198.167	197.518	202.53	200.17
	844	199.385	198.752	203.778	201.505
	845	199.84	199.552	204.729	202.337
	846	199.738	199.354	204.98	202.209
	847	199.311	198.894	204.587	201.727
	848	199.331	198.471	204.164	201.392
	849	199.761	199.454	204.172	202.443
	850	200.62	200.147	204.742	203.205
	851	201.338	200.523	205.529	203.679
	852	201.825	200.802	206.064	203.926
	853	202.264	201.84	206.842	205.015
	854	202.53	202.154	207.454	205.379
	855	202.438	201.874	207.681	205.042
	856	202.238	201.51	206.851	204.805
	857	201.592	200.966	205.896	204.378
	858	201.038	200.86	205.552	204.138
	859	201.267	201.007	205.794	204.264
	860	202.295	201.595	206.146	204.906
	861	202.353	201.962	206.217	205.287
	862	201.711	201.388	206.62	204.679
	863	202.051	201.639	206.854	204.886
	864	202.587	202.323	206.342	205.638
	865	202.978	202.292	206.253	205.587
	866	201.506	200.949	205.066	204.207
	867	200.018	199.759	203.945	202.96
	868	199.812	199.602	203.819	202.852
	869	200.226	199.8	204.331	203.009
	870	201.158	200.843	205.162	204.146
	871	202.121	201.778	205.919	205.155
	872	201.559	201.232	205.902	204.621
	873	199.889	199.842	205.444	203.316
	874	199.501	199.001	204.734	202.461
	875	199.243	199.306	203.997	202.875
	876	199.673	199.468	204.736	202.969
	877	200.232	199.867	205.097	203.299
	878	200.485	199.92	204.359	203.381
	879	198.873	197.846	202.943	201.221
	880	198.182	197.243	202.273	200.705
	881	198.438	198.264	202.947	201.705
	882	199.137	198.463	202.967	201.809
	883	199.473	198.714	203.174	201.94
	884	200.397	199.832	203.563	203.168
	885	201.559	201.188	204.901	204.556
	886	202.878	202.519	206.272	205.936
	887	203.465	202.984	206.976	206.418
	888	202.638	202.505	206.819	205.923
	889	202.093	201.845	206.684	205.289
	890	201.834	201.706	206.408	205.064
	891	200.788	201.007	205.44	204.414
	892	200.408	200.389	205.023	203.754
	893	200.732	201.002	205.001	204.403
	894	201.17	201.345	205.355	204.769
	895	200.17	200.658	204.482	204.065
	896	198.019	198.564	202.669	201.858
	897	196.49	196.551	200.838	199.749
	898	196.729	196.728	201.225	199.989
	899	198.032	197.858	202.357	201.196
	900	199.922	200.141	203.903	203.556
	901	200.425	200.867	204.778	204.259
	902	200.893	200.641	204.918	203.91
	903	200.571	200.491	204.146	203.811
	904	198.951	199.267	203.032	202.473
	905	198.237	198.276	202.359	201.428
	906	198.879	198.705	202.386	201.817
	907	199.571	199.504	202.67	202.709
	908	199.022	199.629	202.659	202.761
	909	198.429	198.914	202.1	202.003
	910	197.936	198.231	201.786	201.266
	911	197.82	198.563	201.762	201.53
	912	198.177	198.945	201.762	201.87
	913	197.809	198.107	201.077	201.225
	914	197.23	197.316	200.522	200.399
	915	196.104	196.381	200.394	199.345
	916	196.604	196.959	200.374	199.96
	917	196.435	196.763	201.013	199.776
	918	196.918	197.304	201.465	200.373
	919	198.133	198.135	202.414	201.258
	920	199.636	200.102	203.486	203.264
	921	200.164	200.15	203.986	203.407
	922	199.39	199.278	203.518	202.458
	923	198.886	198.966	203.461	202.158
	924	199.026	199.523	204.092	202.735
	925	200.369	200.038	204.763	203.206
	926	199.673	199.851	204.033	203.091
	927	198.089	198.148	203.439	201.301
	928	196.941	196.825	202.546	200.019
	929	197.158	197.307	202.504	200.47
	930	197.424	197.893	203.056	201.115
	931	197.573	198.214	203.594	201.476
	932	196.968	197.626	203.365	200.941
	933	196.672	197.097	202.941	200.379
	934	196.506	197.142	202.582	200.427
	935	195.454	196.125	202.013	199.471
	936	195.802	196.278	202.291	199.656
	937	197.43	197.726	203.848	201.15
	938	198.373	199.175	205.372	202.762
	939	199.117	199.196	206.428	202.796
	940	199.053	199.011	206.163	202.571
	941	198.2	198.477	205.804	202.077
	942	197.647	198.166	205.057	201.721
	943	197.042	197.049	204.611	200.585
	944	196.736	196.647	204.463	200.204
	945	196.497	196.721	204.501	200.248
	946	197.126	196.991	204.892	200.522
	947	196.457	196.549	204.177	200.11
	948	195.856	195.458	203.403	199.02
	949	194.879	194.889	202.579	198.441
	950	196.124	195.943	203.365	199.557
	951	196.795	197.002	203.932	200.767
	952	198.035	198.144	204.844	202.068
	953	198.998	199.106	205.83	203.081
	954	199.303	199.83	206.584	203.903
	955	199.216	199.774	207.183	203.927
	956	198.788	198.941	207.221	203.172
	957	198.094	198.076	206.085	202.328
	958	197.354	197.379	204.849	201.716
	959	196.63	196.432	205.287	200.851
	960	197.477	197.658	205.785	202.129
	961	198.882	199.212	206.746	203.832
	962	199.745	199.314	207.218	204.05
	963	200.018	199.603	206.771	204.414
	964	199.633	199.323	206.175	204.218
	965	198.424	198.084	205.515	202.903
	966	197.987	197.362	204.837	202.2
	967	198.03	197.989	205.356	202.869
	968	199.18	198.761	206.571	203.703
	969	199.473	198.813	206.387	203.768
	970	199.41	198.776	206.065	203.606
	971	198.991	198.579	205.597	203.445
	972	199.366	198.361	205.397	203.263
	973	198.763	198.017	205.437	202.887
	974	198.06	197.399	205.684	202.273
	975	196.877	195.895	204.18	200.718
	976	195.316	195.064	202.738	199.858
	977	194.791	194.151	202.141	198.914
	978	195.207	194.623	202.956	199.359
	979	196.453	196.056	204.097	200.749
	980	197.891	197.131	205.481	201.818
	981	198.371	197.786	206.524	202.629
	982	197.414	197.353	206.439	202.114
	983	196.874	196.166	205.678	200.811
	984	195.425	195.098	203.917	199.615
	985	193.999	193.538	202.064	197.908
	986	192.86	191.989	201.75	196.18
	987	192.367	191.564	201.529	195.638
	988	192.538	192.301	202.05	196.201
	989	192.745	192.588	202.951	196.283
	990	192.609	192.111	204.347	195.745
	991	192.306	191.788	205.709	195.312
	992	190.305	190.313	205.332	193.656
	993	187.001	186.824	203.648	189.917
	994	183.115	182.722	201.144	185.598
	995	179.38	178.967	198.85	181.551
	996	177.436	176.449	197.383	178.889
	997	175.189	174.935	195.891	177.19
	998	173.99	173.264	195.193	175.322
	999	173.899	173.239	195.47	175.167
	1000	175.078	173.893	195.934	175.703
	1001	176.051	175.261	197.064	177.031
	1002	176.684	175.6	198.06	177.344
	1003	177.082	176.312	198.528	178.006
	1004	177.388	176.17	198.251	177.711
	1005	176.539	175.623	197.819	177.075
	1006	176.366	175.551	197.738	176.907
	1007	176.849	176.299	198.15	177.695
	1008	177.54	176.998	198.389	178.184
	1009	177.294	177.046	198.931	178.208
	1010	176.873	176.565	199.107	177.473
	1011	176.98	176.577	198.851	177.441
	1012	177.778	177.755	199.493	178.517
	1013	178.982	178.294	200.213	178.958
	1014	178.887	178.309	200.46	178.817
	1015	179.29	179.11	200.507	179.272
	1016	179.659	179.365	200.075	179.497
	1017	180.237	179.522	200.195	179.464
	1018	180.461	179.981	199.66	179.836
	1019	180.471	180.276	199.597	179.884
	1020	180.395	179.933	199.356	179.306
	1021	180.576	180.237	199.675	179.388
	1022	182.018	181.964	200.396	180.914
	1023	182.628	182.753	201.602	181.589
	1024	183.001	182.482	202.49	181.154
	1025	183.72	183.868	202.881	182.375
	1026	183.307	183.448	201.727	181.832
	1027	182.258	181.81	200.132	180.162
	1028	180.363	180.418	199.106	178.565
	1029	180.732	180.805	199.024	178.948
	1030	180.601	180.515	198.496	178.614
	1031	179.064	178.578	197.411	176.618
	1032	178.27	177.953	195.974	175.924
	1033	178.212	177.985	195.672	175.881
	1034	178.734	178.961	195.815	176.68
	1035	179.834	179.602	196.273	177.146
	1036	179.901	180.005	196.622	177.619
	1037	180.081	180.165	196.692	177.485
	1038	180.18	180.294	196.568	177.474
	1039	179.792	180.364	196.19	177.403
	1040	179.662	180.157	196.023	177.107
	1041	179.58	179.766	195.199	176.54
	1042	179.575	179.859	194.562	176.488
	1043	179.776	180.104	194.13	176.626
	1044	180.623	181.248	195.225	177.54
	1045	180.837	181.592	195.42	177.776
	1046	180.093	181	194.828	177.041
	1047	179.011	179.894	193.187	175.885
	1048	179.134	179.639	193.365	175.68
	1049	180.556	181.258	194.716	177.115
	1050	181.845	182.256	195.579	178.041
	1051	182.777	183.217	195.721	178.889
	1052	183.487	183.676	196.288	179.179
	1053	184.422	184.37	197.007	179.875
	1054	184.457	184.759	197.867	180.063
	1055	184.569	185.063	197.891	180.339
	1056	185.204	185.292	197.925	180.496
	1057	186.296	186.626	198.561	181.677
	1058	186.937	187.506	199.646	182.505
	1059	187.245	187.418	200.357	182.234
	1060	187.56	187.598	200.091	182.342
	1061	187.419	187.596	199.766	182.209
	1062	187.044	187.225	199.084	181.776
	1063	185.749	186.275	198.099	180.8
	1064	185.001	184.998	197.353	179.499
	1065	184.683	184.755	196.535	179.284
	1066	184.336	184.904	196.221	179.254
	1067	184.737	185.187	196.511	179.383
	1068	185.135	184.833	196.625	179.174
	1069	185.083	185.108	196.315	179.377
	1070	185.344	185.472	196.535	179.642
	1071	185.278	185.933	197.034	180.072
	1072	184.746	184.954	196.579	179.16
	1073	183.767	184.18	195.829	178.385
	1074	183.783	183.78	196.154	178.022
	1075	184.256	184.425	196.832	178.604
	1076	185.102	185.493	198.048	179.666
	1077	185.54	186.105	198.724	180.182
	1078	186.539	186.829	199.166	180.81
	1079	186.825	187.11	199.488	181.064
	1080	186.473	186.762	199.196	180.708
	1081	185.845	186.089	198.469	180.143
	1082	185.173	185.424	197.472	179.403
	1083	184.022	184.544	196.816	178.545
	1084	183.793	184.273	196.738	178.331
	1085	183.451	184.156	196.081	178.223
	1086	183.702	184.063	196.213	178.123
	1087	184.526	185.05	196.845	179.124
	1088	186.234	186.738	198.593	180.768
	1089	187.582	187.749	199.573	181.793
	1090	187.672	187.876	199.367	181.835
	1091	186.345	186.488	198.306	180.653
	1092	186.002	186.423	197.948	180.543
	1093	186.604	186.454	198.805	180.563
	1094	186.327	186.567	198.529	180.685
	1095	186.075	186.603	198.471	180.692
	1096	185.361	185.726	198.336	179.998
	1097	185.154	185.463	198.134	179.673
	1098	186.09	186.859	198.515	180.994
	1099	185.854	186.859	198.416	180.981
	1100	184.939	185.507	197.989	179.776
	1101	184.433	185.308	197.671	179.59
	1102	185.355	186.687	197.726	180.891
	1103	187.209	187.975	198.684	182.104
	1104	188.201	188.947	199.878	183.156
	1105	188.317	189.205	200.255	183.471
	1106	188.734	189.552	200.953	183.689
	1107	189.151	190.039	201.134	184.291
	1108	189.392	190.129	201.057	184.449
	1109	189.035	189.446	200.65	183.81
	1110	187.933	189.09	200.17	183.424
	1111	187.126	188.21	199.382	182.664
	1112	187.324	187.699	199.241	182.19
	1113	188.398	188.889	199.769	183.435
	1114	190.077	190.914	201.416	185.347
	1115	191.626	192.212	203.068	186.623
	1116	192.24	193.033	203.579	187.453
	1117	192.249	193.184	203.627	187.645
	1118	191.786	192.352	203.498	186.956
	1119	190.701	191.3	202.626	185.954
	1120	189.201	190.394	201.158	185.228
	1121	188.821	189.656	200.143	184.486
	1122	188.957	189.388	200.228	184.41
	1123	190.127	191.139	201.436	186.043
	1124	191.142	192.155	202.379	187.134
	1125	191.098	192.233	203.175	187.331
	1126	190.195	191.09	202.826	186.263
	1127	188.918	189.835	201.311	185.137
	1128	187.241	187.791	199.519	183.222
	1129	185.766	186.166	198.131	181.704
	1130	186.512	187.577	198.113	183.104
	1131	187.856	188.224	198.224	183.719
	1132	186.505	186.939	197.28	182.513
	1133	184.058	185.009	195.742	180.689
	1134	183.517	183.79	195.192	179.578
	1135	183.989	184.751	194.708	180.511
	1136	184.589	185.667	195.524	181.509
	1137	184.973	185.414	196.522	181.24
	1138	185.777	186.284	197.329	182.13
	1139	186.873	187.777	197.874	183.647
	1140	187.736	188.769	198.54	184.614
	1141	187.155	188.009	198.973	184.056
	1142	186.487	187.272	198.936	183.283
	1143	186.162	187.287	198.539	183.389
	1144	186.17	187.522	197.995	183.653
	1145	186.849	188.042	198.621	184.225
	1146	187.986	188.276	199.747	184.555
	1147	188.447	189.274	200.205	185.565
	1148	187.926	188.947	199.685	185.188
	1149	186.42	187.513	198.987	183.896
	1150	186.783	187.451	198.8	183.907
	1151	187.281	187.829	198.471	184.325
	1152	187.28	187.967	198.744	184.535
	1153	186.675	187.498	198.231	184.051
	1154	186.628	187.144	198.381	183.784
	1155	186.556	187.474	197.75	184.165
	1156	186.214	187.105	197.387	183.845
	1157	186.807	187.394	197.478	184.319
	1158	186.784	187.378	198.055	184.443
	1159	186.547	187.212	198.706	184.329
	1160	185.832	186.572	198.13	183.8
	1161	184.759	185.501	196.755	182.84
	1162	185.142	185.416	196.495	182.848
	1163	185.427	185.978	196.325	183.462
	1164	186.85	187.425	197.266	184.927
	1165	187.706	188.589	198.359	186.152
	1166	188.204	188.679	199.174	186.245
	1167	187.766	187.973	199.04	185.554
	1168	186.932	187.575	198.711	185.304
	1169	187.065	188.06	198.706	185.708
	1170	188.519	188.7	199.645	186.413
	1171	188.511	189.298	200.125	187.035
	1172	188.208	189.345	199.956	187.126
	1173	188.423	189.083	199.659	186.91
	1174	188.87	189.527	199.878	187.491
	1175	188.605	189.741	199.858	187.725
	1176	188.279	189.121	199.49	187.246
	1177	188.621	189.483	199.306	187.711
	1178	188.557	189.629	199.073	187.819
	1179	188.871	189.595	198.844	187.893
	1180	188.548	188.953	198.183	187.353
	1181	187.43	188.204	196.943	186.717
	1182	185.868	186.587	194.735	185.064
	1183	184.582	184.962	192.518	183.515
	1184	182.768	183.471	190.559	181.969
	1185	181.603	182.697	188.994	181.292
	1186	180.098	181.179	187.987	179.857
	1187	179.983	180.984	187.172	179.685
	1188	181.146	181.935	187.461	180.685
	1189	182.116	182.156	187.902	181.114
	1190	182.63	183.309	188.383	181.976
	1191	184.19	184.874	189.904	183.749
	1192	185.258	186.216	191.433	185.119
	1193	186.009	186.498	192.966	185.505
	1194	186.215	187.071	193.352	186.189
	1195	186.908	187.597	194.148	186.827
	1196	187.98	188.489	194.776	187.874
	1197	190.073	190.369	196.102	189.887
	1198	191.392	191.934	197.567	191.543
	1199	191.356	192.313	198.61	191.916
	1200	190.857	190.833	198.272	190.588
	1201	189.483	189.84	196.914	189.661
	1202	188.775	188.871	195.96	188.838
	1203	189.494	189.436	196.382	189.448
	1204	190.585	191.168	197.429	191.333
	1205	192.644	193.024	199.147	193.256
	1206	193.994	194.229	199.562	194.58
	1207	193.952	194.041	199.199	194.453
	1208	192.933	193.332	199.232	193.762
	1209	192.229	192.378	198.876	193.003
	1210	192.068	191.895	198.622	192.513
	1211	191.537	191.998	198.464	192.664
	1212	191.654	191.697	198.636	192.476
	1213	192.248	192.594	199.069	193.463
	1214	193.666	194.259	200.033	195.134
	1215	194.515	194.749	200.926	195.693
	1216	193.995	194.116	200.338	195.176
	1217	194.953	194.536	200.597	195.809
	1218	195.039	195.228	201.42	196.645
	1219	194.976	195.292	201.953	196.691
	1220	194.59	194.163	201.619	195.738
	1221	193.883	193.512	200.708	195.224
	1222	193.141	193.317	200.199	194.953
	1223	193.824	193.453	200.416	195.222
	1224	194.75	194.165	201.189	195.973
	1225	195.299	194.683	201.505	196.456
	1226	194.796	194.587	201.386	196.445
	1227	193.794	194.033	201.049	195.974
	1228	192.908	192.503	200.778	194.529
	1229	191.762	191.386	200.223	193.412
	1230	190.937	191.229	199.919	193.324
	1231	192.706	192.059	200.684	194.249
	1232	194.106	193.195	201.641	195.454
	1233	194.685	194.544	202.212	196.886
	1234	194.658	193.809	201.832	196.224
	1235	193.777	192.766	200.494	195.214
	1236	192.038	191.258	199.717	193.703
	1237	190.539	190.292	199.42	192.81
	1238	191.934	191.639	200.279	194.202

## Sheet: Figure 2c
	Fig. 2c
		SSCOR	ZEN	BaSiC	CIDRE	Input
	Non-uniform	1	0.18517	0.19812	0.21633	0.07576
	Grid	0.86393	N/A	0.57549	0.63564	0.07116
	Oblique	0.87375	N/A	0.43042	0.40217	0.1346

## Sheet: Figure 3c
	Fig. 3c
		W=0					W=8% tile size					W=16% tile size
		Input	BaSiC	CIDRE	SSCOR		Input	BaSiC	CIDRE	SSCOR		Input	BaSiC	CIDRE	SSCOR
	1	0.93596	0.78145	0.84863	0.90855		0.93596	0.79427	0.83924	0.90777		0.93596	0.80802	0.86704	0.89168
	2	0.93561	0.78116	0.84921	0.91333		0.93561	0.79437	0.84114	0.90697		0.93561	0.80792	0.86999	0.89596
	3	0.93648	0.78159	0.85432	0.90517		0.93648	0.79433	0.84048	0.90412		0.93648	0.80784	0.8709	0.89651
	4	0.93388	0.7797	0.8479	0.91001		0.93388	0.79283	0.83595	0.90861		0.93388	0.80619	0.86734	0.89247
	5	0.93421	0.78035	0.84323	0.91312		0.93421	0.79325	0.83304	0.91133		0.93421	0.80654	0.86663	0.89311
	6	0.94481	0.78967	0.8499	0.91553		0.94481	0.80302	0.83851	0.91557		0.94481	0.81628	0.87113	0.89862
	7	0.92843	0.7758	0.83982	0.90684		0.92843	0.78905	0.82935	0.90437		0.92843	0.80205	0.86096	0.88742
	8	0.94423	0.78946	0.85243	0.92039		0.94423	0.80308	0.838	0.92236		0.94423	0.81632	0.87473	0.90168
	9	0.93617	0.7829	0.84522	0.91718		0.93617	0.79655	0.83136	0.91541		0.93617	0.80955	0.86498	0.89909
	10	0.94034	0.78575	0.85202	0.91325		0.94034	0.79941	0.83633	0.91353		0.94034	0.8126	0.87088	0.89525
	11	0.92159	0.76965	0.82781	0.90069		0.92159	0.78316	0.81515	0.89988		0.92159	0.79615	0.84924	0.88367
	12	0.93133	0.77739	0.84042	0.90794		0.93133	0.79111	0.82654	0.90967		0.93133	0.80465	0.85977	0.88817
	13	0.93915	0.78391	0.84813	0.91757		0.93915	0.79778	0.83489	0.91271		0.93915	0.81173	0.86834	0.89578
	14	0.94605	0.78952	0.85413	0.92119		0.94605	0.80373	0.84087	0.91992		0.94605	0.81819	0.87396	0.90035
	15	0.94781	0.79018	0.85138	0.92248		0.94781	0.80462	0.83917	0.91873		0.94781	0.81962	0.87146	0.90228
	16	0.9279	0.77276	0.83406	0.91277		0.9279	0.78719	0.82493	0.90727		0.9279	0.80231	0.85439	0.89175
	17	0.94767	0.79009	0.85568	0.92144		0.94767	0.80456	0.8462	0.91284		0.94767	0.8204	0.87755	0.89942
	18	0.93911	0.78223	0.84676	0.91585		0.93911	0.79705	0.83523	0.90622		0.93911	0.81319	0.86955	0.89181
	19	0.95696	0.7972	0.85966	0.92817		0.95696	0.81236	0.84939	0.9202		0.95696	0.82933	0.88399	0.90762
	20	0.94671	0.78846	0.84876	0.92559		0.94671	0.80344	0.84023	0.9228		0.94671	0.8209	0.87764	0.90552
	21	0.95138	0.79213	0.85538	0.92361		0.95138	0.80698	0.84523	0.91811		0.95138	0.82479	0.88021	0.90352
	22	0.95029	0.79083	0.85268	0.93019		0.95029	0.80526	0.84222	0.92245		0.95029	0.82346	0.87986	0.90638
	23	0.9549	0.7947	0.86121	0.92411		0.9549	0.80854	0.85064	0.92151		0.9549	0.82717	0.88571	0.90933
	24	0.9369	0.77987	0.84085	0.91383		0.9369	0.79311	0.8315	0.90832		0.9369	0.81133	0.86805	0.89815
	25	0.94254	0.78511	0.84614	0.91878		0.94254	0.79805	0.83628	0.91382		0.94254	0.81674	0.87456	0.90328
	26	0.95942	0.79951	0.8677	0.92813		0.95942	0.8124	0.8574	0.92647		0.95942	0.83153	0.8942	0.91537
	27	0.95506	0.79587	0.85525	0.92656		0.95506	0.80878	0.84517	0.9212		0.95506	0.82807	0.884	0.91094
	28	0.94028	0.7838	0.84421	0.91692		0.94028	0.79605	0.83601	0.91625		0.94028	0.81527	0.87185	0.90028
	29	0.95031	0.79166	0.85413	0.91914		0.95031	0.80444	0.84347	0.91652		0.95031	0.82421	0.8829	0.90619
	30	0.94815	0.79005	0.8576	0.91937		0.94815	0.803	0.84636	0.91811		0.94815	0.82285	0.88459	0.90562
	31	0.95232	0.79254	0.85839	0.91779		0.95232	0.80575	0.84586	0.92019		0.95232	0.82627	0.88515	0.90791
	32	0.95762	0.79692	0.86442	0.92813		0.95762	0.81043	0.85307	0.92424		0.95762	0.8313	0.89075	0.91199
	33	0.95141	0.79171	0.86006	0.91958		0.95141	0.80554	0.84578	0.91636		0.95141	0.82615	0.8855	0.90642
	34	0.94157	0.78334	0.85125	0.90755		0.94157	0.79724	0.83767	0.90668		0.94157	0.81807	0.87729	0.89685
	35	0.93923	0.78221	0.84624	0.90895		0.93923	0.79633	0.83437	0.90559		0.93923	0.81674	0.87582	0.89473
	36	0.94291	0.78524	0.84803	0.91537		0.94291	0.79941	0.83951	0.91664		0.94291	0.82002	0.87822	0.89843
	37	0.94805	0.78826	0.85389	0.91172		0.94805	0.80272	0.84477	0.91326		0.94805	0.82332	0.88543	0.89888
	38	0.95389	0.79368	0.86179	0.92064		0.95389	0.80847	0.85094	0.91944		0.95389	0.82916	0.89232	0.90595
	39	0.96015	0.7986	0.86206	0.92188		0.96015	0.81338	0.85211	0.92284		0.96015	0.83404	0.89518	0.91347
	40	0.94351	0.78434	0.84839	0.91227		0.94351	0.79903	0.83969	0.91116		0.94351	0.81875	0.88244	0.90051
	41	0.94219	0.78391	0.84838	0.91358		0.94219	0.79861	0.83965	0.9113		0.94219	0.81818	0.88023	0.90347
	42	0.96127	0.79917	0.86746	0.92886		0.96127	0.81408	0.85801	0.92513		0.96127	0.83429	0.89947	0.91665
	43	0.95402	0.79345	0.86529	0.92478		0.95402	0.80841	0.85573	0.91951		0.95402	0.82794	0.89672	0.91353
	44	0.95444	0.79299	0.86213	0.92573		0.95444	0.80807	0.85527	0.9265		0.95444	0.82798	0.89287	0.91471
	45	0.95191	0.79237	0.86004	0.92787		0.95191	0.80724	0.85366	0.92277		0.95191	0.82718	0.88979	0.91382
	46	0.95981	0.79862	0.8672	0.93739		0.95981	0.81358	0.86001	0.92806		0.95981	0.83378	0.89673	0.91651
	47	0.9746	0.81138	0.88427	0.94407		0.9746	0.82666	0.87584	0.93673		0.9746	0.84758	0.9156	0.93085
	48	0.97218	0.81017	0.88083	0.94922		0.97218	0.82513	0.87451	0.94225		0.97218	0.84621	0.91469	0.93318
	49	0.96572	0.80525	0.87816	0.94293		0.96572	0.82	0.87206	0.93443		0.96572	0.84143	0.91122	0.92411
	50	0.94973	0.79177	0.8591	0.92392		0.94973	0.80618	0.85478	0.91979		0.94973	0.82747	0.89343	0.90728
	51	0.93846	0.78278	0.84371	0.91088		0.93846	0.79681	0.84243	0.90632		0.93846	0.81816	0.87754	0.89446
	52	0.93858	0.78249	0.84433	0.91194		0.93858	0.79641	0.83982	0.9158		0.93858	0.81836	0.87876	0.89744
	53	0.93454	0.7793	0.84179	0.90451		0.93454	0.79305	0.83698	0.91465		0.93454	0.81556	0.8779	0.89466
	54	0.94437	0.78754	0.85335	0.91143		0.94437	0.80108	0.84745	0.91982		0.94437	0.82459	0.88905	0.89987
	55	0.94103	0.78435	0.8474	0.90534		0.94103	0.79767	0.84194	0.91913		0.94103	0.82176	0.88562	0.89412
	56	0.91891	0.76697	0.82674	0.88785		0.91891	0.77971	0.81938	0.91094		0.91891	0.80364	0.85694	0.88081
	57	0.92232	0.76931	0.83291	0.89708		0.92232	0.78215	0.82399	0.90619		0.92232	0.80678	0.86527	0.88628
	58	0.91276	0.76166	0.82079	0.89052		0.91276	0.77454	0.81371	0.89843		0.91276	0.79913	0.85526	0.87971
	59	0.92438	0.77173	0.83038	0.89791		0.92438	0.78473	0.82207	0.90684		0.92438	0.81012	0.86108	0.88891
	60	0.92751	0.77441	0.83598	0.9062		0.92751	0.78733	0.82728	0.91589		0.92751	0.81277	0.86453	0.8947
	61	0.93042	0.77708	0.84221	0.90733		0.93042	0.79005	0.83416	0.91753		0.93042	0.81576	0.87439	0.89529
	62	0.93505	0.77993	0.84523	0.91087		0.93505	0.79363	0.83521	0.91864		0.93505	0.81971	0.87537	0.89672
	63	0.94424	0.78836	0.85209	0.92182		0.94424	0.80266	0.84595	0.93221		0.94424	0.82879	0.88384	0.90895
	64	0.94805	0.79143	0.85545	0.92381		0.94805	0.80637	0.84942	0.93322		0.94805	0.83258	0.8896	0.91074
	65	0.93182	0.77739	0.83614	0.91254		0.93182	0.7924	0.82879	0.91885		0.93182	0.81798	0.8697	0.89697
	66	0.95362	0.79629	0.8583	0.92443		0.95362	0.81223	0.84907	0.93274		0.95362	0.83825	0.89182	0.91128
	67	0.94946	0.79228	0.85869	0.92229		0.94946	0.80835	0.84733	0.93101		0.94946	0.83383	0.8924	0.91245
	68	0.95586	0.79749	0.86251	0.93239		0.95586	0.81399	0.85472	0.93989		0.95586	0.83943	0.89833	0.91771
	69	0.96236	0.80209	0.87228	0.93755		0.96236	0.81891	0.8629	0.9427		0.96236	0.84434	0.907	0.92343
	70	0.96542	0.80447	0.87124	0.93903		0.96542	0.82175	0.86347	0.94448		0.96542	0.84701	0.90422	0.92065
	71	0.95619	0.79599	0.8649	0.92876		0.95619	0.81355	0.85801	0.9365		0.95619	0.83825	0.89765	0.9166
	72	0.94203	0.78516	0.8505	0.92183		0.94203	0.80248	0.84366	0.92763		0.94203	0.82625	0.88271	0.90583
	73	0.95688	0.79792	0.86803	0.93067		0.95688	0.81597	0.86225	0.9373		0.95688	0.83942	0.9046	0.91558
	74	0.94562	0.78794	0.85438	0.92032		0.94562	0.80622	0.84909	0.92725		0.94562	0.829	0.88932	0.90403
	75	0.94041	0.78325	0.84358	0.91488		0.94041	0.80194	0.84074	0.92106		0.94041	0.82453	0.87909	0.90136
	76	0.9535	0.79489	0.85772	0.93137		0.9535	0.81402	0.85287	0.93609		0.9535	0.83655	0.89257	0.9153
	77	0.95353	0.79479	0.86135	0.93325		0.95353	0.81421	0.85771	0.93464		0.95353	0.83618	0.89656	0.9165
	78	0.9562	0.79686	0.86282	0.93012		0.9562	0.81703	0.85776	0.93447		0.9562	0.83852	0.89931	0.91545
	79	0.94449	0.78766	0.85239	0.91908		0.94449	0.80808	0.84864	0.92131		0.94449	0.82897	0.88552	0.90817
	80	0.94455	0.78657	0.851	0.92128		0.94455	0.80744	0.84721	0.92268		0.94455	0.82838	0.88452	0.90447
	81	0.96027	0.80049	0.86931	0.93721		0.96027	0.82239	0.86603	0.9398		0.96027	0.84356	0.90511	0.92477
	82	0.9817	0.81829	0.88974	0.95411		0.9817	0.84097	0.88722	0.95668		0.9817	0.86212	0.92525	0.93723
	83	0.97459	0.81144	0.88243	0.94278		0.97459	0.83426	0.88325	0.94922		0.97459	0.85501	0.91946	0.93336
	84	0.97883	0.8149	0.88349	0.9483		0.97883	0.83819	0.88217	0.95385		0.97883	0.85908	0.91979	0.93567
	85	0.98806	0.8233	0.89196	0.95683		0.98806	0.84676	0.89084	0.96358		0.98806	0.86789	0.92971	0.94624
	86	0.98288	0.81893	0.88651	0.95158		0.98288	0.84268	0.88717	0.95636		0.98288	0.86372	0.92601	0.93999
	87	0.97881	0.81548	0.8802	0.94404		0.97881	0.8391	0.8796	0.94809		0.97881	0.86039	0.92238	0.93555
	88	0.97871	0.81469	0.87781	0.9468		0.97871	0.83874	0.88047	0.94918		0.97871	0.8605	0.92049	0.93152
	89	0.95854	0.7986	0.86501	0.93306		0.95854	0.82194	0.86738	0.93673		0.95854	0.84326	0.90528	0.92056
	90	0.97821	0.81525	0.8835	0.94061		0.97821	0.83877	0.88406	0.94536		0.97821	0.86073	0.92178	0.92746
	91	0.96053	0.80132	0.86955	0.92978		0.96053	0.82425	0.86797	0.93403		0.96053	0.84626	0.90478	0.91879
	92	0.95545	0.79696	0.86269	0.92662		0.95545	0.81993	0.86428	0.93078		0.95545	0.84202	0.90249	0.91251
	93	0.94801	0.79158	0.85777	0.91982		0.94801	0.81395	0.86023	0.92564		0.94801	0.83595	0.89504	0.90648
	94	0.93992	0.78381	0.85033	0.9083		0.93992	0.80589	0.85085	0.91782		0.93992	0.82812	0.88753	0.89631
	95	0.9507	0.79324	0.85751	0.91778		0.9507	0.81537	0.85723	0.92771		0.9507	0.83863	0.89375	0.90637
	96	0.94759	0.79107	0.85853	0.91841		0.94759	0.81244	0.85732	0.92955		0.94759	0.83596	0.89377	0.9042
	97	0.94262	0.78739	0.85052	0.91487		0.94262	0.80847	0.84865	0.92341		0.94262	0.83211	0.88606	0.90112
	98	0.95745	0.80074	0.87016	0.92711		0.95745	0.82148	0.86259	0.93823		0.95745	0.84583	0.90654	0.91037
	99	0.94604	0.79011	0.85943	0.91629		0.94604	0.81061	0.85488	0.92617		0.94604	0.83484	0.89237	0.90095
	100	0.94351	0.78869	0.85129	0.9174		0.94351	0.80908	0.84945	0.92627		0.94351	0.8335	0.88644	0.89818
	101	0.94506	0.78959	0.85367	0.92311		0.94506	0.81042	0.85191	0.91833		0.94506	0.83507	0.88915	0.90477
	102	0.92898	0.77689	0.83928	0.91482		0.92898	0.79716	0.83741	0.90963		0.92898	0.82111	0.87676	0.89864
	103	0.92467	0.77312	0.83896	0.90298		0.92467	0.79387	0.8349	0.90269		0.92467	0.8172	0.87212	0.89241
	104	0.93163	0.77947	0.8431	0.91523		0.93163	0.80034	0.83943	0.91696		0.93163	0.82368	0.87841	0.9001
	105	0.93753	0.78489	0.85036	0.92247		0.93753	0.80612	0.84593	0.92055		0.93753	0.82941	0.88354	0.90536
	106	0.94778	0.79393	0.86157	0.92555		0.94778	0.81544	0.85375	0.92692		0.94778	0.83873	0.89253	0.91204
	107	0.94058	0.78732	0.85399	0.92388		0.94058	0.80884	0.84473	0.92482		0.94058	0.83201	0.88596	0.9078
	108	0.95432	0.79933	0.86953	0.93766		0.95432	0.82093	0.85994	0.9402		0.95432	0.84402	0.89901	0.91983
	109	0.95641	0.80136	0.86766	0.93925		0.95641	0.823	0.86183	0.94054		0.95641	0.84605	0.90047	0.92193
	110	0.96904	0.81303	0.88094	0.94828		0.96904	0.83464	0.87339	0.95063		0.96904	0.85815	0.91342	0.93066
	111	0.95932	0.80565	0.87306	0.94109		0.95932	0.82637	0.8637	0.94064		0.95932	0.84944	0.90403	0.92608
	112	0.94608	0.7951	0.85775	0.93077		0.94608	0.81491	0.84792	0.92923		0.94608	0.83769	0.88639	0.91274
	113	0.94195	0.79253	0.85541	0.92742		0.94195	0.81155	0.84296	0.92672		0.94195	0.83451	0.88159	0.90915
	114	0.95074	0.80117	0.86616	0.92917		0.95074	0.81961	0.85377	0.93022		0.95074	0.8428	0.89582	0.90933
	115	0.94047	0.79169	0.85276	0.92228		0.94047	0.80981	0.84185	0.9238		0.94047	0.83324	0.88247	0.90569
	116	0.96565	0.81435	0.88165	0.94664		0.96565	0.83258	0.87038	0.94413		0.96565	0.85653	0.90567	0.92822
	117	0.94768	0.79836	0.85916	0.93006		0.94768	0.81636	0.84983	0.92347		0.94768	0.84045	0.88893	0.91255
	118	0.95565	0.80594	0.86802	0.9319		0.95565	0.8238	0.8577	0.92659		0.95565	0.84805	0.8978	0.91282
	119	0.95408	0.80508	0.86574	0.93161		0.95408	0.82273	0.85655	0.92667		0.95408	0.84718	0.894	0.9152
	120	0.96469	0.8144	0.87678	0.94513		0.96469	0.83239	0.8663	0.94067		0.96469	0.85741	0.90393	0.92491
	121	0.96265	0.81208	0.86959	0.94294		0.96265	0.83026	0.86023	0.93984		0.96265	0.85562	0.90328	0.92306
	122	0.97072	0.82006	0.87986	0.95		0.97072	0.83813	0.8722	0.94476		0.97072	0.86392	0.91151	0.92821
	123	0.97971	0.82699	0.89154	0.95346		0.97971	0.84522	0.88057	0.95017		0.97971	0.87181	0.91911	0.93622
	124	0.96514	0.81445	0.87439	0.94848		0.96514	0.83271	0.86426	0.94248		0.96514	0.85934	0.90628	0.92765
	125	0.97821	0.82497	0.88927	0.95294		0.97821	0.84345	0.8789	0.94541		0.97821	0.8709	0.92057	0.93795
	126	0.98076	0.82747	0.89013	0.95658		0.98076	0.84566	0.88122	0.94815		0.98076	0.87396	0.92122	0.94109
	127	0.97685	0.82418	0.88778	0.95396		0.97685	0.84201	0.87535	0.9425		0.97685	0.87087	0.91938	0.93762
	128	0.9743	0.82138	0.88236	0.95259		0.9743	0.83931	0.87566	0.94432		0.9743	0.86882	0.91615	0.93459
	129	0.9629	0.812	0.87296	0.94273		0.9629	0.82957	0.86769	0.93432		0.9629	0.85954	0.90561	0.9263
	130	0.97643	0.8236	0.88547	0.94821		0.97643	0.84095	0.87922	0.9457		0.97643	0.87213	0.91742	0.93346
	131	0.96532	0.81459	0.87475	0.93661		0.96532	0.83191	0.86651	0.93621		0.96532	0.86331	0.90882	0.92662
	132	0.96194	0.81115	0.87356	0.93818		0.96194	0.82805	0.86438	0.93015		0.96194	0.86007	0.90687	0.91835
	133	0.9558	0.80628	0.86913	0.93453		0.9558	0.82308	0.85847	0.92793		0.9558	0.8551	0.90058	0.9173
	134	0.95885	0.80898	0.87068	0.9323		0.95885	0.82565	0.8622	0.92832		0.95885	0.85813	0.90472	0.91684
	135	0.93805	0.79104	0.84703	0.91767		0.93805	0.80764	0.84165	0.91046		0.93805	0.83978	0.88422	0.89971
	136	0.94329	0.79636	0.85251	0.92383		0.94329	0.81343	0.85031	0.91886		0.94329	0.84604	0.89026	0.90589
	137	0.95471	0.80569	0.85936	0.92836		0.95471	0.82321	0.8561	0.92626		0.95471	0.85661	0.90054	0.91486
	138	0.93903	0.79299	0.84905	0.91933		0.93903	0.8103	0.84223	0.91388		0.93903	0.84321	0.88453	0.90264
	139	0.95351	0.80539	0.86594	0.92654		0.95351	0.82323	0.85771	0.91828		0.95351	0.8566	0.89963	0.91075
	140	0.94988	0.80239	0.86193	0.93147		0.94988	0.82049	0.85561	0.92262		0.94988	0.85366	0.90001	0.91354
	141	0.95804	0.80943	0.86848	0.93815		0.95804	0.82805	0.86346	0.93069		0.95804	0.86119	0.9075	0.91916
	142	0.95218	0.8037	0.86422	0.93408		0.95218	0.82296	0.85771	0.92618		0.95218	0.85538	0.90368	0.91547
	143	0.96393	0.8139	0.87681	0.94172		0.96393	0.83385	0.86789	0.93251		0.96393	0.86631	0.91177	0.92168
	144	0.95673	0.80788	0.86837	0.94		0.95673	0.82846	0.86094	0.93602		0.95673	0.86001	0.90841	0.9215
	145	0.94052	0.79383	0.85097	0.92384		0.94052	0.815	0.84504	0.91911		0.94052	0.84534	0.89063	0.90698
	146	0.93401	0.78749	0.84803	0.91414		0.93401	0.80898	0.84116	0.91248		0.93401	0.83883	0.8898	0.89897
	147	0.9366	0.78967	0.8485	0.91392		0.9366	0.81177	0.84778	0.91043		0.9366	0.84096	0.89226	0.89985
	148	0.92186	0.77701	0.82994	0.91068		0.92186	0.79944	0.83173	0.90181		0.92186	0.8275	0.87574	0.89122
	149	0.92901	0.78318	0.83712	0.91754		0.92901	0.80565	0.83735	0.90754		0.92901	0.83361	0.88227	0.89928
	150	0.93243	0.7864	0.84137	0.91661		0.93243	0.80913	0.84098	0.91173		0.93243	0.83664	0.8845	0.90215
	151	0.94734	0.79979	0.85894	0.92788		0.94734	0.82257	0.85534	0.91988		0.94734	0.85079	0.89741	0.91372
	152	0.95309	0.80465	0.86572	0.933		0.95309	0.82734	0.86181	0.93316		0.95309	0.85564	0.90331	0.91959
	153	0.94525	0.79897	0.8576	0.92828		0.94525	0.82161	0.85467	0.92546		0.94525	0.84974	0.89895	0.91666
	154	0.94809	0.80073	0.85877	0.92408		0.94809	0.8229	0.85676	0.92062		0.94809	0.85155	0.90074	0.90989
	155	0.94036	0.79402	0.85623	0.91753		0.94036	0.81604	0.8534	0.91489		0.94036	0.84447	0.89618	0.90405
	156	0.93792	0.79283	0.85429	0.90888		0.93792	0.81511	0.85046	0.9117		0.93792	0.84322	0.89134	0.89819
	157	0.93927	0.79505	0.85859	0.93619		0.93927	0.81721	0.85394	0.9265		0.93927	0.84546	0.89459	0.91637
	158	0.94898	0.80339	0.86162	0.94645		0.94898	0.82582	0.85881	0.93364		0.94898	0.85453	0.90435	0.92337
	159	0.94995	0.80478	0.86447	0.94461		0.94995	0.82706	0.85985	0.93268		0.94995	0.85622	0.90603	0.9257
	160	0.95503	0.81056	0.87138	0.95687		0.95503	0.83304	0.86766	0.94565		0.95503	0.86259	0.9128	0.935
	161	0.967	0.82068	0.87791	0.96254		0.967	0.84348	0.87438	0.95454		0.967	0.87391	0.92231	0.94115
	162	0.95463	0.81049	0.86621	0.95695		0.95463	0.83315	0.86422	0.94736		0.95463	0.86385	0.91088	0.93563
	163	0.95782	0.81371	0.87346	0.95322		0.95782	0.83678	0.8686	0.9422		0.95782	0.86814	0.9148	0.93446
	164	0.95255	0.81042	0.87087	0.95822		0.95255	0.8334	0.86721	0.94656		0.95255	0.8649	0.91526	0.93758
	165	0.96038	0.8171	0.87473	0.95612		0.96038	0.8405	0.86907	0.94849		0.96038	0.87302	0.91557	0.93957
	166	0.93841	0.79787	0.85529	0.94141		0.93841	0.82071	0.85323	0.93648		0.93841	0.85276	0.89961	0.92466
	167	0.95086	0.80842	0.86507	0.9498		0.95086	0.83233	0.86245	0.94027		0.95086	0.86481	0.91286	0.93373
	168	0.95171	0.81	0.868	0.95264		0.95171	0.83391	0.86663	0.94885		0.95171	0.86597	0.91242	0.93648
	169	0.9524	0.81056	0.8677	0.95131		0.9524	0.83492	0.86776	0.94463		0.9524	0.86713	0.91284	0.93245
	170	0.93706	0.7977	0.84992	0.93356		0.93706	0.82229	0.8542	0.92895		0.93706	0.8538	0.90168	0.91557
	171	0.9286	0.79057	0.8418	0.92891		0.9286	0.81535	0.84607	0.92182		0.9286	0.84637	0.89269	0.91101
	172	0.93716	0.7978	0.85025	0.93844		0.93716	0.82334	0.85731	0.93159		0.93716	0.85428	0.90535	0.91574
	173	0.9269	0.78965	0.84176	0.93034		0.9269	0.81526	0.84973	0.92476		0.9269	0.84562	0.89647	0.90737
	174	0.92862	0.79061	0.845	0.92824		0.92862	0.81687	0.85046	0.92377		0.92862	0.84707	0.89807	0.90902
	175	0.93906	0.79926	0.8603	0.93771		0.93906	0.82626	0.86427	0.92918		0.93906	0.85688	0.91206	0.91712
	176	0.93228	0.79466	0.85252	0.93897		0.93228	0.82164	0.85762	0.93106		0.93228	0.85183	0.90402	0.9179
	177	0.9553	0.81356	0.87168	0.95457		0.9553	0.84185	0.87705	0.94873		0.9553	0.8722	0.92433	0.93781
	178	0.98037	0.83516	0.89845	0.97792		0.98037	0.86434	0.90141	0.97441		0.98037	0.89516	0.95144	0.95997
	179	0.9843	0.83757	0.89993	0.98145		0.9843	0.86717	0.90297	0.97243		0.9843	0.89811	0.95789	0.96361
	180	0.97398	0.82886	0.89214	0.97237		0.97398	0.85866	0.89362	0.96522		0.97398	0.88923	0.94797	0.95347
	181	0.97377	0.82847	0.88599	0.97398		0.97377	0.85874	0.89462	0.96575		0.97377	0.88924	0.95042	0.95718
	182	0.99059	0.84369	0.90511	0.98711		0.99059	0.87449	0.91092	0.97934		0.99059	0.90541	0.96344	0.96984
	183	0.97002	0.82606	0.88556	0.97002		0.97002	0.85684	0.89101	0.96155		0.97002	0.88667	0.9453	0.95535
	184	0.95884	0.81583	0.87549	0.95628		0.95884	0.84688	0.87861	0.95107		0.95884	0.87659	0.93226	0.93918
	185	0.95036	0.80955	0.86746	0.94859		0.95036	0.83997	0.87302	0.94045		0.95036	0.86969	0.92879	0.92971
	186	0.94691	0.80573	0.86613	0.94507		0.94691	0.83666	0.87101	0.93756		0.94691	0.8664	0.9247	0.92525
	187	0.94625	0.80631	0.86733	0.93808		0.94625	0.83695	0.87428	0.93491		0.94625	0.86659	0.9262	0.92424
	188	0.9533	0.81175	0.87649	0.94918		0.9533	0.843	0.88097	0.94236		0.9533	0.87311	0.93183	0.92782
	189	0.96388	0.82254	0.89073	0.95956		0.96388	0.85383	0.8944	0.95392		0.96388	0.88393	0.94571	0.93917
	190	0.96701	0.82647	0.89138	0.96198		0.96701	0.85749	0.89816	0.95428		0.96701	0.88786	0.94749	0.94022
	191	0.94848	0.81102	0.87992	0.94547		0.94848	0.84124	0.8834	0.93662		0.94848	0.87132	0.93274	0.92938
	192	0.95877	0.82139	0.88385	0.95453		0.95877	0.852	0.89149	0.94498		0.95877	0.88252	0.93699	0.93233
	193	0.94996	0.81313	0.8787	0.9496		0.94996	0.8431	0.88442	0.93717		0.94996	0.87348	0.9279	0.92617
	194	0.94691	0.81143	0.87328	0.9451		0.94691	0.84072	0.87708	0.93328		0.94691	0.87088	0.92266	0.92256
	195	0.93951	0.80558	0.86525	0.9394		0.93951	0.83462	0.87015	0.92664		0.93951	0.86448	0.91667	0.91702
	196	0.93448	0.80189	0.86108	0.93543		0.93448	0.83066	0.86764	0.92777		0.93448	0.8603	0.91013	0.91217
	197	0.93096	0.79958	0.85898	0.93273		0.93096	0.82756	0.86337	0.92096		0.93096	0.85685	0.90529	0.90442
	198	0.92926	0.79815	0.85927	0.92911		0.92926	0.82612	0.86357	0.92208		0.92926	0.85579	0.90402	0.90618
	199	0.92797	0.7986	0.85823	0.92788		0.92797	0.82623	0.8614	0.92081		0.92797	0.85568	0.90298	0.90833
	200	0.93724	0.80765	0.86602	0.93661		0.93724	0.83539	0.87123	0.93117		0.93724	0.86514	0.91173	0.9139
	201	0.93244	0.80347	0.86466	0.92604		0.93244	0.83121	0.86894	0.91566		0.93244	0.86081	0.91066	0.92519
	202	0.93865	0.80969	0.86624	0.93518		0.93865	0.83701	0.87103	0.91945		0.93865	0.86696	0.91532	0.9313
	203	0.92699	0.80087	0.85986	0.92053		0.92699	0.82805	0.86378	0.90919		0.92699	0.85784	0.90611	0.92646
	204	0.94494	0.81704	0.87895	0.93406		0.94494	0.84415	0.88395	0.92527		0.94494	0.87492	0.92523	0.93373
	205	0.91869	0.79508	0.85501	0.92106		0.91869	0.82141	0.85719	0.90814		0.91869	0.85164	0.90129	0.91661
	206	0.93099	0.80522	0.86531	0.92465		0.93099	0.83175	0.8669	0.91659		0.93099	0.86286	0.91152	0.92352
	207	0.91459	0.79126	0.85583	0.91097		0.91459	0.81748	0.85878	0.90302		0.91459	0.84854	0.90472	0.90643
	208	0.92039	0.79604	0.8594	0.91646		0.92039	0.82231	0.86079	0.907		0.92039	0.85404	0.9057	0.90642
	209	0.92604	0.80107	0.86648	0.92802		0.92604	0.82777	0.86703	0.91425		0.92604	0.86016	0.9122	0.91715
	210	0.93396	0.808	0.87715	0.93409		0.93396	0.83483	0.8775	0.92103		0.93396	0.86799	0.9256	0.91936
	211	0.93141	0.80644	0.87485	0.93315		0.93141	0.83306	0.87105	0.92221		0.93141	0.86681	0.91867	0.92261
	212	0.93768	0.81225	0.87871	0.93424		0.93768	0.8394	0.87867	0.92374		0.93768	0.8737	0.92619	0.92182
	213	0.91569	0.79269	0.85978	0.9225		0.91569	0.81924	0.85818	0.9062		0.91569	0.85366	0.90288	0.90781
	214	0.92842	0.80364	0.87349	0.92482		0.92842	0.83062	0.87236	0.91188		0.92842	0.86606	0.92132	0.91179
	215	0.91111	0.78975	0.85507	0.91367		0.91111	0.81642	0.85477	0.90071		0.91111	0.85171	0.9009	0.90013
	216	0.91192	0.78943	0.85361	0.91639		0.91192	0.81579	0.85422	0.89796		0.91192	0.85203	0.90322	0.89941
	217	0.92051	0.79725	0.87186	0.9266		0.92051	0.82401	0.86919	0.90433		0.92051	0.86088	0.91812	0.90757
	218	0.92685	0.80299	0.87441	0.9324		0.92685	0.8298	0.87228	0.91156		0.92685	0.86714	0.91916	0.91
	219	0.94347	0.81657	0.88576	0.94171		0.94347	0.84407	0.88491	0.92281		0.94347	0.88237	0.93761	0.92488
	220	0.92563	0.80196	0.87079	0.93119		0.92563	0.82908	0.86834	0.9145		0.92563	0.8671	0.92134	0.91191
	221	0.93662	0.81137	0.88249	0.93898		0.93662	0.83935	0.87884	0.92743		0.93662	0.87746	0.93492	0.92381
	222	0.93594	0.81077	0.87836	0.93896		0.93594	0.83937	0.87623	0.92688		0.93594	0.87776	0.93293	0.92499
	223	0.92746	0.80282	0.87347	0.92711		0.92746	0.83164	0.86971	0.91748		0.92746	0.86983	0.9213	0.91609
	224	0.93445	0.80914	0.88131	0.93638		0.93445	0.8388	0.87927	0.92558		0.93445	0.87689	0.93267	0.91995
	225	0.93238	0.80783	0.87929	0.93546		0.93238	0.83819	0.87951	0.92279		0.93238	0.87574	0.93024	0.9247
	226	0.94037	0.81493	0.88835	0.94247		0.94037	0.84598	0.88667	0.9279		0.94037	0.88336	0.93777	0.93092
	227	0.94344	0.81803	0.8844	0.94542		0.94344	0.84979	0.88704	0.92872		0.94344	0.88671	0.93639	0.93521
	228	0.94525	0.81977	0.88833	0.94667		0.94525	0.85179	0.89172	0.93602		0.94525	0.88832	0.93842	0.93478
	229	0.93383	0.80952	0.88143	0.93764		0.93383	0.84155	0.88566	0.92663		0.93383	0.87754	0.93152	0.92859
	230	0.93423	0.81054	0.87898	0.93671		0.93423	0.84303	0.88796	0.92823		0.93423	0.87868	0.93195	0.92814
	231	0.93197	0.80941	0.87716	0.93214		0.93197	0.842	0.88362	0.92548		0.93197	0.87754	0.92848	0.92575
	232	0.91786	0.79843	0.86997	0.92406		0.91786	0.8303	0.87405	0.91095		0.91786	0.86521	0.91623	0.91074
	233	0.92231	0.8023	0.87107	0.92641		0.92231	0.83451	0.87549	0.91508		0.92231	0.86999	0.92049	0.91471
	234	0.92917	0.80921	0.88419	0.93376		0.92917	0.8415	0.88618	0.92136		0.92917	0.87745	0.93073	0.92218
	235	0.92326	0.80492	0.87566	0.92999		0.92326	0.83719	0.87853	0.91349		0.92326	0.87354	0.92605	0.91645
	236	0.92057	0.80333	0.87629	0.92477		0.92057	0.83531	0.87587	0.91655		0.92057	0.87215	0.9251	0.91039
	237	0.91245	0.79707	0.86687	0.91777		0.91245	0.82891	0.86702	0.91068		0.91245	0.86616	0.9172	0.90641
	238	0.91065	0.79723	0.86779	0.91392		0.91065	0.82865	0.86366	0.90723		0.91065	0.86653	0.91236	0.90002
	239	0.90993	0.79638	0.8737	0.91561		0.90993	0.82799	0.87119	0.90224		0.90993	0.86652	0.91899	0.90401
	240	0.91382	0.80011	0.86855	0.92095		0.91382	0.83142	0.86836	0.90952		0.91382	0.87091	0.91985	0.90552
	241	0.92257	0.80858	0.88235	0.93077		0.92257	0.8398	0.87849	0.91995		0.92257	0.88022	0.93048	0.91466
	242	0.91131	0.79882	0.86834	0.92087		0.91131	0.83004	0.86929	0.91323		0.91131	0.87059	0.91903	0.90669
	243	0.9181	0.80433	0.88054	0.92447		0.9181	0.83512	0.88178	0.91546		0.9181	0.87687	0.92982	0.90814
	244	0.91062	0.79792	0.87586	0.92059		0.91062	0.82838	0.87369	0.91549		0.91062	0.8707	0.92201	0.90432
	245	0.89938	0.78822	0.86134	0.9112		0.89938	0.81858	0.86533	0.90054		0.89938	0.86093	0.91207	0.89613
	246	0.92114	0.80905	0.88529	0.93802		0.92114	0.83999	0.88864	0.92676		0.92114	0.88333	0.93855	0.91847
	247	0.94195	0.82828	0.90741	0.95044		0.94195	0.85915	0.90458	0.93962		0.94195	0.90348	0.95347	0.93417
	248	0.89357	0.78688	0.85898	0.91845		0.89357	0.81632	0.86064	0.90189		0.89357	0.85956	0.90787	0.89651
	249	0.90704	0.79973	0.87132	0.92593		0.90704	0.82942	0.87118	0.91068		0.90704	0.87316	0.922	0.90437
	250	0.90544	0.79821	0.86688	0.92657		0.90544	0.82784	0.87223	0.91366		0.90544	0.8721	0.91995	0.90879
	251	0.91577	0.80812	0.87701	0.93108		0.91577	0.83765	0.87889	0.9214		0.91577	0.88218	0.92906	0.91665
	252	0.92981	0.82136	0.89049	0.94543		0.92981	0.85169	0.8917	0.94087		0.92981	0.89656	0.94483	0.9307
	253	0.91552	0.80882	0.87531	0.93487		0.91552	0.83916	0.87587	0.9337		0.91552	0.88338	0.93144	0.92125
	254	0.92432	0.81786	0.89041	0.9375		0.92432	0.84833	0.8872	0.93646		0.92432	0.8925	0.94134	0.92083
	255	0.92174	0.81558	0.88452	0.93514		0.92174	0.84609	0.88209	0.93878		0.92174	0.89013	0.93666	0.9223
	256	0.9263	0.8204	0.88584	0.93439		0.9263	0.85135	0.88222	0.94364		0.9263	0.89522	0.94188	0.92525
	257	0.93317	0.82635	0.89953	0.96659		0.93317	0.85805	0.89593	0.95656		0.93317	0.90189	0.95406	0.9517
	258	0.9285	0.82282	0.89227	0.96778		0.9285	0.8547	0.89255	0.95577		0.9285	0.8979	0.95029	0.94937
	259	0.91845	0.81485	0.88454	0.95197		0.91845	0.84671	0.88234	0.94182		0.91845	0.88903	0.9408	0.93658
	260	0.90123	0.8004	0.86584	0.94193		0.90123	0.83221	0.86707	0.93011		0.90123	0.8736	0.92189	0.92604
	261	0.91506	0.81289	0.88335	0.95121		0.91506	0.84529	0.87889	0.93744		0.91506	0.88676	0.93749	0.93825
	262	0.89626	0.7959	0.85622	0.93552		0.89626	0.82804	0.86013	0.92436		0.89626	0.8689	0.91876	0.92401
	263	0.91384	0.81302	0.87643	0.95052		0.91384	0.8457	0.87663	0.93591		0.91384	0.88676	0.93461	0.93715
	264	0.92869	0.82545	0.89185	0.96722		0.92869	0.85888	0.89449	0.95197		0.92869	0.90067	0.95083	0.94969
	265	0.91973	0.81827	0.88698	0.96061		0.91973	0.85141	0.88436	0.94512		0.91973	0.89323	0.94183	0.94532
	266	0.91139	0.81177	0.87662	0.95018		0.91139	0.84472	0.87724	0.9375		0.91139	0.88707	0.93424	0.93485
	267	0.89285	0.79617	0.86197	0.93068		0.89285	0.82863	0.86114	0.91977		0.89285	0.87118	0.92152	0.91859
	268	0.88521	0.78876	0.85063	0.92431		0.88521	0.82119	0.85496	0.91218		0.88521	0.86484	0.91382	0.90532
	269	0.89364	0.79861	0.86445	0.93257		0.89364	0.83108	0.86218	0.92387		0.89364	0.87588	0.9238	0.9187
	270	0.90665	0.81041	0.88207	0.94572		0.90665	0.84288	0.87981	0.93644		0.90665	0.8894	0.9381	0.93028
	271	0.90072	0.80621	0.87312	0.94001		0.90072	0.83867	0.87372	0.93068		0.90072	0.88576	0.93014	0.92781
	272	0.90915	0.81471	0.88399	0.94896		0.90915	0.84713	0.88257	0.93618		0.90915	0.89561	0.93901	0.93199
	273	0.90105	0.80776	0.87567	0.94547		0.90105	0.84002	0.87375	0.93427		0.90105	0.8887	0.93148	0.92926
	274	0.91958	0.82423	0.88998	0.95898		0.91958	0.85754	0.89134	0.94922		0.91958	0.9072	0.94656	0.94107
	275	0.90043	0.80767	0.87492	0.9434		0.90043	0.84071	0.87438	0.93173		0.90043	0.89051	0.9312	0.92908
	276	0.90042	0.80736	0.87318	0.94177		0.90042	0.84096	0.87518	0.93093		0.90042	0.89107	0.93281	0.92067
	277	0.90183	0.80892	0.87783	0.9475		0.90183	0.84292	0.87948	0.93581		0.90183	0.89366	0.93786	0.92504
	278	0.90347	0.81057	0.87879	0.94778		0.90347	0.84561	0.88397	0.93743		0.90347	0.89662	0.94171	0.92743
	279	0.88999	0.79907	0.86504	0.93334		0.88999	0.83399	0.86715	0.91926		0.88999	0.88535	0.92734	0.91117
	280	0.88046	0.79057	0.85569	0.92811		0.88046	0.82585	0.86055	0.91504		0.88046	0.87734	0.92027	0.89978
	281	0.87597	0.786	0.84946	0.92026		0.87597	0.82146	0.85566	0.90967		0.87597	0.8735	0.91876	0.89836
	282	0.86894	0.78004	0.84484	0.91674		0.86894	0.81571	0.84629	0.90317		0.86894	0.86812	0.91279	0.89227
	283	0.86586	0.77713	0.83894	0.90768		0.86586	0.81312	0.84112	0.89485		0.86586	0.86617	0.90862	0.89113
	284	0.88212	0.7921	0.85724	0.92749		0.88212	0.8293	0.85739	0.91508		0.88212	0.88296	0.92146	0.90798
	285	0.90994	0.817	0.88698	0.95765		0.90994	0.85519	0.8899	0.94384		0.90994	0.90984	0.94979	0.93592
	286	0.91622	0.82324	0.89781	0.96522		0.91622	0.86237	0.89685	0.95283		0.91622	0.91724	0.95692	0.94401
	287	0.90958	0.81723	0.88845	0.95792		0.90958	0.85718	0.89316	0.94418		0.90958	0.91199	0.95219	0.93946
	288	0.91559	0.82279	0.89421	0.96394		0.91559	0.86353	0.8983	0.95267		0.91559	0.9186	0.96013	0.94496
	289	0.91361	0.82125	0.89102	0.96408		0.91361	0.86206	0.89733	0.95204		0.91361	0.91738	0.95615	0.94618
	290	0.9059	0.81491	0.88386	0.95677		0.9059	0.85627	0.88832	0.94778		0.9059	0.91114	0.94802	0.93751
	291	0.90186	0.81136	0.88134	0.95324		0.90186	0.8532	0.88626	0.94313		0.90186	0.90756	0.94878	0.93834
	292	0.91013	0.82007	0.8884	0.9618		0.91013	0.86221	0.89001	0.95554		0.91013	0.91653	0.95081	0.94396
	293	0.90627	0.81708	0.89323	0.95753		0.90627	0.859	0.89749	0.95111		0.90627	0.91288	0.95802	0.93753
	294	0.91063	0.82132	0.89654	0.95959		0.91063	0.86361	0.90126	0.95313		0.91063	0.91734	0.95995	0.94055
	295	0.90458	0.81699	0.8899	0.95275		0.90458	0.85869	0.89053	0.94393		0.90458	0.91239	0.95502	0.93602
	296	0.88667	0.80177	0.87127	0.93883		0.88667	0.84259	0.87096	0.93169		0.88667	0.89639	0.93729	0.92017
	297	0.88238	0.80018	0.87089	0.93729		0.88238	0.84035	0.86829	0.92843		0.88238	0.89478	0.93908	0.91992
	298	0.8775	0.79566	0.86326	0.93257		0.8775	0.83585	0.86271	0.92423		0.8775	0.89137	0.93328	0.91307
	299	0.87306	0.79335	0.86098	0.92589		0.87306	0.8329	0.85972	0.91529		0.87306	0.88959	0.93005	0.90828
	300	0.86689	0.78809	0.85258	0.92238		0.86689	0.82752	0.85465	0.91247		0.86689	0.88612	0.92614	0.89723
	301	0.86217	0.78514	0.84797	0.92151		0.86217	0.82384	0.84801	0.90616		0.86217	0.88414	0.92135	0.89669
	302	0.8694	0.79056	0.86009	0.93402		0.8694	0.83002	0.86283	0.91397		0.8694	0.89239	0.93508	0.90734
	303	0.86608	0.78839	0.85587	0.91995		0.86608	0.82735	0.85642	0.90595		0.86608	0.89131	0.93003	0.90613
	304	0.85436	0.77782	0.84551	0.91322		0.85436	0.81642	0.85075	0.89798		0.85436	0.88211	0.92365	0.89175
	305	0.85498	0.77965	0.84683	0.9209		0.85498	0.81844	0.85214	0.90432		0.85498	0.88503	0.92763	0.89606
	306	0.87793	0.80168	0.86539	0.93499		0.87793	0.84145	0.87136	0.92556		0.87793	0.90912	0.945	0.91662
	307	0.87223	0.7969	0.86382	0.93165		0.87223	0.83674	0.86991	0.92006		0.87223	0.90483	0.94545	0.91234
	308	0.87642	0.80162	0.86911	0.9369		0.87642	0.8417	0.87219	0.92746		0.87642	0.91017	0.9494	0.91574
	309	0.87781	0.80441	0.8721	0.94005		0.87781	0.84444	0.87311	0.92459		0.87781	0.91301	0.95217	0.91778
	310	0.87822	0.80485	0.87267	0.94709		0.87822	0.84519	0.87466	0.92935		0.87822	0.91373	0.95443	0.9176
	311	0.89368	0.82015	0.88656	0.95565		0.89368	0.86147	0.889	0.93656		0.89368	0.93053	0.96846	0.93038
	312	0.88917	0.81595	0.88402	0.95507		0.88917	0.8571	0.88641	0.93674		0.88917	0.9262	0.9639	0.9286
	313	0.88347	0.81162	0.87974	0.95172		0.88347	0.85281	0.88327	0.93287		0.88347	0.92187	0.96183	0.92442
	314	0.87127	0.80153	0.86581	0.94165		0.87127	0.84284	0.86941	0.92256		0.87127	0.9122	0.95141	0.91509
	315	0.87202	0.80311	0.87293	0.93519		0.87202	0.84421	0.87184	0.91819		0.87202	0.91394	0.95548	0.91045
	316	0.86006	0.79265	0.85501	0.92731		0.86006	0.83398	0.86061	0.90955		0.86006	0.90421	0.94411	0.90143
	317	0.85632	0.79069	0.85216	0.92281		0.85632	0.83172	0.8587	0.90367		0.85632	0.90262	0.94155	0.89888
	318	0.86401	0.79903	0.86394	0.93173		0.86401	0.84	0.8687	0.91265		0.86401	0.91197	0.94886	0.902
	319	0.85906	0.79502	0.85876	0.92474		0.85906	0.83573	0.86316	0.90246		0.85906	0.90848	0.9473	0.89752
	320	0.84691	0.78459	0.84524	0.91262		0.84691	0.82511	0.85535	0.89463		0.84691	0.89885	0.93919	0.88764
	321	0.84172	0.78105	0.84184	0.90963		0.84172	0.82115	0.85319	0.89215		0.84172	0.89554	0.93606	0.88407
	322	0.84425	0.78395	0.84803	0.91334		0.84425	0.82426	0.85581	0.8981		0.84425	0.8997	0.93912	0.88446
	323	0.84934	0.78978	0.85646	0.91292		0.84934	0.83014	0.86554	0.89956		0.84934	0.90656	0.94525	0.88825
	324	0.82758	0.7699	0.83707	0.896		0.82758	0.81012	0.84627	0.88092		0.82758	0.88704	0.92653	0.86562
	325	0.82664	0.76971	0.83716	0.89363		0.82664	0.8097	0.84695	0.87811		0.82664	0.88707	0.92849	0.86716
	326	0.83646	0.78089	0.84458	0.90727		0.83646	0.82126	0.85596	0.88939		0.83646	0.89948	0.93581	0.88263
	327	0.83879	0.78298	0.84792	0.90559		0.83879	0.82353	0.85804	0.88556		0.83879	0.90287	0.93944	0.87978
	328	0.84215	0.78602	0.85512	0.90793		0.84215	0.82669	0.86542	0.89572		0.84215	0.90723	0.9439	0.88486
	329	0.8448	0.78925	0.85142	0.91319		0.8448	0.82973	0.86669	0.89953		0.8448	0.91193	0.94524	0.88764
	330	0.83766	0.78324	0.84824	0.90717		0.83766	0.82421	0.86127	0.89586		0.83766	0.90792	0.94181	0.88343
	331	0.8338	0.77908	0.84873	0.89513		0.8338	0.82009	0.86096	0.88764		0.8338	0.90567	0.9409	0.87552
	332	0.82169	0.76857	0.83401	0.88949		0.82169	0.80978	0.8494	0.87648		0.82169	0.8973	0.93011	0.86414
	333	0.8242	0.77166	0.83227	0.89451		0.8242	0.81334	0.85043	0.87909		0.8242	0.90325	0.93157	0.87181
	334	0.83758	0.78419	0.85183	0.90991		0.83758	0.82682	0.86808	0.89344		0.83758	0.92003	0.94705	0.88452
	335	0.84626	0.79249	0.85879	0.91663		0.84626	0.83618	0.87342	0.89597		0.84626	0.93174	0.95407	0.89018
	336	0.84272	0.79075	0.85289	0.91197		0.84272	0.83464	0.86812	0.89723		0.84272	0.93284	0.94909	0.88963
	337	0.83841	0.78659	0.8504	0.90891		0.83841	0.83116	0.86775	0.89728		0.83841	0.93136	0.94525	0.88854
	338	0.84336	0.79185	0.85713	0.91299		0.84336	0.83705	0.87499	0.90074		0.84336	0.93912	0.95244	0.89258
	339	0.83743	0.78672	0.85365	0.90308		0.83743	0.83183	0.87397	0.88943		0.83743	0.93504	0.95026	0.88726
	340	0.83339	0.78328	0.84672	0.90656		0.83339	0.82913	0.8685	0.88899		0.83339	0.93394	0.94776	0.88223
	341	0.8396	0.79039	0.85537	0.91869		0.8396	0.83713	0.87849	0.90075		0.8396	0.94284	0.95236	0.89286
	342	0.86363	0.81502	0.88206	0.94021		0.86363	0.86281	0.90382	0.92583		0.86363	0.97036	0.97523	0.915
	343	0.86444	0.81745	0.88762	0.94626		0.86444	0.86621	0.90672	0.92795		0.86444	0.97353	0.97728	0.92143
	344	0.86512	0.8176	0.88869	0.93957		0.86512	0.86732	0.90573	0.93098		0.86512	0.97426	0.97669	0.91678
	345	0.8482	0.80273	0.87168	0.93164		0.8482	0.85321	0.89328	0.91871		0.8482	0.9592	0.96381	0.90527
	346	0.84823	0.80324	0.86831	0.93289		0.84823	0.85509	0.89418	0.91829		0.84823	0.96035	0.96342	0.90583
	347	0.85414	0.80994	0.8811	0.93478		0.85414	0.86332	0.9036	0.91897		0.85414	0.96794	0.97124	0.91156
	348	0.84952	0.80702	0.87889	0.93776		0.84952	0.86175	0.90253	0.91807		0.84952	0.96495	0.96769	0.91154
	349	0.85617	0.81338	0.88579	0.94076		0.85617	0.86941	0.91069	0.9248		0.85617	0.97242	0.9745	0.91481
	350	0.83988	0.79913	0.86959	0.92746		0.83988	0.85642	0.89569	0.91259		0.83988	0.95797	0.95852	0.9048
	351	0.83618	0.7959	0.86426	0.91981		0.83618	0.85347	0.8939	0.90412		0.83618	0.95455	0.95693	0.89897
	352	0.84595	0.80695	0.87435	0.93065		0.84595	0.86566	0.90196	0.91955		0.84595	0.96677	0.9639	0.9069
	353	0.84097	0.80168	0.86767	0.92585		0.84097	0.86102	0.89795	0.91882		0.84097	0.96162	0.96346	0.90095
	354	0.82265	0.78581	0.85018	0.91267		0.82265	0.84511	0.88484	0.90896		0.82265	0.9447	0.94591	0.88626
	355	0.8288	0.79282	0.85397	0.91046		0.8288	0.85309	0.89031	0.90891		0.8288	0.95184	0.95329	0.88327
	356	0.81744	0.78179	0.84666	0.90135		0.81744	0.84254	0.88293	0.90568		0.81744	0.93911	0.94639	0.87362
	357	0.83724	0.80265	0.86618	0.93886		0.83724	0.86568	0.90014	0.92867		0.83724	0.96239	0.95927	0.91302
	358	0.83235	0.79943	0.86216	0.94379		0.83235	0.86405	0.90093	0.93186		0.83235	0.95729	0.95868	0.91682
	359	0.8532	0.8199	0.88093	0.95515		0.8532	0.887	0.91627	0.94534		0.8532	0.9783	0.97675	0.93359
	360	0.85202	0.82061	0.87923	0.95896		0.85202	0.89003	0.91848	0.94715		0.85202	0.97905	0.97636	0.93387
	361	0.83399	0.80302	0.86073	0.93738		0.83399	0.87507	0.90278	0.92855		0.83399	0.95903	0.96241	0.91976
	362	0.82923	0.79922	0.85574	0.93489		0.82923	0.87427	0.89891	0.92482		0.82923	0.95542	0.95856	0.91235
	363	0.83157	0.8025	0.86217	0.93566		0.83157	0.88103	0.90598	0.92449		0.83157	0.95998	0.96343	0.91335
	364	0.82776	0.79905	0.86116	0.9318		0.82776	0.88036	0.90451	0.92343		0.82776	0.95743	0.9635	0.90724
	365	0.83503	0.8063	0.86526	0.94256		0.83503	0.89122	0.90846	0.9292		0.83503	0.96798	0.9678	0.91348
	366	0.835	0.80642	0.86565	0.94629		0.835	0.8942	0.91128	0.93595		0.835	0.96992	0.96944	0.91565
	367	0.82535	0.79786	0.86124	0.93223		0.82535	0.8877	0.91031	0.91954		0.82535	0.96181	0.96549	0.90295
	368	0.82541	0.79819	0.86301	0.93138		0.82541	0.8912	0.91057	0.91927		0.82541	0.96437	0.9673	0.90152
	369	0.81729	0.79092	0.8523	0.92499		0.81729	0.88611	0.90578	0.91263		0.81729	0.95781	0.96289	0.89364
	370	0.81458	0.78889	0.85158	0.92487		0.81458	0.88751	0.90384	0.91104		0.81458	0.95843	0.95872	0.89226
	371	0.82914	0.80483	0.86708	0.93268		0.82914	0.90642	0.9162	0.92023		0.82914	0.97638	0.97464	0.90529
	372	0.83477	0.8112	0.8724	0.94042		0.83477	0.91517	0.92101	0.92844		0.83477	0.98219	0.97597	0.91491
	373	0.84114	0.81837	0.88174	0.94593		0.84114	0.92591	0.93106	0.93303		0.84114	0.99122	0.98314	0.92126
	374	0.82881	0.80773	0.86951	0.9392		0.82881	0.91749	0.92116	0.92435		0.82881	0.97752	0.97172	0.91117
	375	0.83364	0.81388	0.8746	0.93823		0.83364	0.92676	0.9259	0.92219		0.83364	0.9834	0.977	0.91525
	376	0.82778	0.80864	0.87253	0.93371		0.82778	0.92444	0.92318	0.92094		0.82778	0.97606	0.97114	0.90601
	377	0.82862	0.81025	0.87577	0.93686		0.82862	0.92894	0.924	0.91913		0.82862	0.97638	0.97447	0.90668
	378	0.82988	0.81419	0.87519	0.9419		0.82988	0.93593	0.92649	0.92394		0.82988	0.97858	0.97623	0.90878
	379	0.83084	0.81715	0.87485	0.94148		0.83084	0.94286	0.92656	0.92534		0.83084	0.98154	0.97444	0.91297
	380	0.83399	0.82014	0.88482	0.94017		0.83399	0.94893	0.93435	0.92188		0.83399	0.98369	0.98084	0.90963
	381	0.82385	0.81229	0.87658	0.93966		0.82385	0.94248	0.92871	0.92098		0.82385	0.97211	0.97192	0.90936
	382	0.85073	0.83851	0.90693	0.96418		0.85073	0.97239	0.95443	0.94314		0.85073	1	1	0.93121
	383	0.84519	0.83585	0.90209	0.96023		0.84519	0.97068	0.9535	0.9374		0.84519	0.9941	0.99448	0.93211
	384	0.83667	0.82923	0.89249	0.95032		0.83667	0.96577	0.94684	0.92989		0.83667	0.9862	0.9875	0.91814
	385	0.81826	0.81191	0.87614	0.93595		0.81826	0.94875	0.93298	0.9175		0.81826	0.96544	0.96921	0.9033
	386	0.81372	0.80887	0.8695	0.9282		0.81372	0.94691	0.92442	0.91413		0.81372	0.96145	0.96418	0.89975
	387	0.81066	0.80734	0.87206	0.9207		0.81066	0.94593	0.92778	0.90739		0.81066	0.95702	0.96234	0.89414
	388	0.80706	0.80467	0.86805	0.92268		0.80706	0.9453	0.92549	0.90445		0.80706	0.95395	0.9598	0.89042
	389	0.8151	0.81339	0.87698	0.93164		0.8151	0.95562	0.93409	0.91621		0.8151	0.96223	0.96734	0.90199
	390	0.81836	0.8164	0.88696	0.93547		0.81836	0.96063	0.94081	0.92311		0.81836	0.96415	0.9759	0.9059
	391	0.80597	0.80518	0.87035	0.92289		0.80597	0.95104	0.92817	0.9066		0.80597	0.9507	0.9628	0.8937
	392	0.81291	0.81244	0.88015	0.92793		0.81291	0.96139	0.93937	0.91219		0.81291	0.95751	0.97147	0.89561
	393	0.81109	0.81218	0.87876	0.93406		0.81109	0.96394	0.93865	0.91534		0.81109	0.95625	0.97146	0.9014
	394	0.815	0.817	0.88256	0.9404		0.815	0.97308	0.94277	0.92245		0.815	0.96207	0.97404	0.9063
	395	0.81388	0.81616	0.88611	0.93723		0.81388	0.97512	0.94665	0.91766		0.81388	0.96121	0.97897	0.90706
	396	0.81804	0.82123	0.8918	0.94244		0.81804	0.98356	0.95007	0.92211		0.81804	0.96648	0.9852	0.90703
	397	0.81658	0.82008	0.89397	0.94652		0.81658	0.98473	0.95267	0.926		0.81658	0.96597	0.98633	0.91217
	398	0.81285	0.81617	0.89162	0.94484		0.81285	0.98305	0.9499	0.92596		0.81285	0.96327	0.98817	0.91175
	399	0.81064	0.8145	0.88824	0.93686		0.81064	0.98125	0.95012	0.92034		0.81064	0.96184	0.98707	0.90955
	400	0.80673	0.8114	0.8867	0.92838		0.80673	0.97718	0.94905	0.91313		0.80673	0.95834	0.98104	0.90047
	401	0.79199	0.79903	0.87267	0.9027		0.79199	0.96208	0.93854	0.87653		0.79199	0.94345	0.96416	0.8804
	402	0.79598	0.80655	0.87977	0.91122		0.79598	0.96986	0.94337	0.87864		0.79598	0.95129	0.96898	0.88673
	403	0.80089	0.81495	0.88806	0.90536		0.80089	0.976	0.94966	0.87989		0.80089	0.95758	0.97836	0.89134
	404	0.79998	0.8182	0.88866	0.91056		0.79998	0.97726	0.94808	0.88872		0.79998	0.95806	0.97727	0.89016
	405	0.81888	0.84006	0.91283	0.93359		0.81888	1	0.97308	0.90357		0.81888	0.97984	0.99969	0.90698
	406	0.8021	0.82706	0.90238	0.91929		0.8021	0.98197	0.96199	0.89488		0.8021	0.95936	0.98559	0.89745
	407	0.81168	0.84144	0.91177	0.91972		0.81168	0.99193	0.97019	0.89478		0.81168	0.96734	0.9916	0.89933
	408	0.80991	0.84807	0.91561	0.92406		0.80991	0.99527	0.97347	0.90125		0.80991	0.96786	0.98879	0.89974
	409	0.81096	0.85534	0.92012	0.92708		0.81096	0.99948	0.97417	0.90309		0.81096	0.9689	0.9926	0.90165
	410	0.79625	0.84653	0.90852	0.91887		0.79625	0.98143	0.96335	0.88988		0.79625	0.94854	0.97543	0.89442
	411	0.7937	0.85395	0.90529	0.91509		0.7937	0.98233	0.96456	0.88645		0.7937	0.94639	0.9733	0.89274
	412	0.80519	0.87509	0.92492	0.92583		0.80519	0.9963	0.98219	0.90451		0.80519	0.9584	0.98895	0.9033
	413	0.80517	0.88579	0.92905	0.9306		0.80517	0.99752	0.98873	0.90674		0.80517	0.95752	0.99241	0.90768
	414	0.79759	0.8901	0.92495	0.9259		0.79759	0.99059	0.98416	0.90282		0.79759	0.94874	0.98345	0.90367
	415	0.78844	0.89138	0.91992	0.91696		0.78844	0.97937	0.97618	0.89486		0.78844	0.93581	0.97427	0.8957
	416	0.79906	0.91452	0.93432	0.92629		0.79906	0.99325	0.99078	0.90381		0.79906	0.94786	0.98896	0.9015
	417	0.78503	0.91217	0.92606	0.92208		0.78503	0.97876	0.97379	0.89457		0.78503	0.93241	0.96957	0.89895
	418	0.78899	0.9259	0.93318	0.93106		0.78899	0.98278	0.97982	0.90223		0.78899	0.93422	0.97249	0.90327
	419	0.78859	0.93581	0.93754	0.9294		0.78859	0.98289	0.98191	0.90499		0.78859	0.93366	0.97606	0.90816
	420	0.79438	0.95347	0.94645	0.93651		0.79438	0.99054	0.99238	0.91199		0.79438	0.93991	0.98709	0.91086
	421	0.78885	0.95867	0.94556	0.93977		0.78885	0.98593	0.98641	0.91621		0.78885	0.93366	0.98194	0.91784
	422	0.79473	0.97441	0.95611	0.9453		0.79473	0.99164	0.99827	0.92656		0.79473	0.93809	0.99492	0.92587
	423	0.78987	0.97838	0.9464	0.94238		0.78987	0.98577	0.99331	0.92551		0.78987	0.93172	0.98964	0.92107
	424	0.7964	0.99765	0.95301	0.95383		0.7964	0.99606	1	0.93327		0.7964	0.94059	0.99924	0.9254
	425	0.7821	0.98824	0.93653	0.94889		0.7821	0.97704	0.9879	0.92744		0.7821	0.92242	0.98656	0.92719
	426	0.77466	0.98611	0.99417	0.94953		0.77466	0.96719	0.98587	0.9209		0.77466	0.91226	0.97887	0.92716
	427	0.78093	1	1	0.97261		0.78093	0.97502	0.99001	0.94337		0.78093	0.92004	0.9899	0.93849
	428	0.77384	0.99814	0.99245	0.95513		0.77384	0.96735	0.98577	0.93257		0.77384	0.91178	0.98313	0.91714
	429	0.61517	0.79553	0.80979	0.81083		0.61517	0.76227	0.79281	0.77951		0.61517	0.7185	0.75057	0.76946
	430	0.60127	0.78104	0.79288	0.78947		0.60127	0.74572	0.77322	0.75894		0.60127	0.70267	0.72994	0.74393
	431	0.60728	0.79266	0.80031	0.80915		0.60728	0.75601	0.78609	0.78095		0.60728	0.7117	0.74432	0.76321
	432	0.6052	0.7919	0.8003	0.81767		0.6052	0.75499	0.7838	0.78295		0.6052	0.70948	0.74068	0.76012
	433	0.6068	0.79632	0.80486	0.82606		0.6068	0.75993	0.78611	0.79292		0.6068	0.71228	0.74446	0.77137
	434	0.61115	0.8031	0.81437	0.83064		0.61115	0.76833	0.79705	0.80331		0.61115	0.71827	0.75292	0.78066
	435	0.62022	0.81428	0.82182	0.84227		0.62022	0.78117	0.80436	0.80869		0.62022	0.72851	0.76086	0.78908
	436	0.61654	0.80788	0.81734	0.84139		0.61654	0.77764	0.79983	0.81745		0.61654	0.72324	0.75773	0.79096
	437	0.62668	0.82022	0.83289	0.85152		0.62668	0.79224	0.81134	0.83022		0.62668	0.73505	0.77042	0.80714
	438	0.62639	0.82091	0.8348	0.85562		0.62639	0.79466	0.81236	0.83433		0.62639	0.73518	0.77281	0.81442
	439	0.63566	0.82935	0.84655	0.85968		0.63566	0.8048	0.78594	0.83872		0.63566	0.74388	0.77926	0.82082
	440	0.63884	0.83091	0.85293	0.87183		0.63884	0.80754	0.79085	0.84553		0.63884	0.74576	0.78639	0.82747
	441	0.63877	0.83073	0.85096	0.87241		0.63877	0.80764	0.7884	0.84961		0.63877	0.74533	0.78308	0.82901
	442	0.6287	0.81539	0.84122	0.86407		0.6287	0.79299	0.78004	0.84317		0.6287	0.73194	0.77498	0.82334
	443	0.63005	0.81264	0.83858	0.86238		0.63005	0.79037	0.77922	0.8416		0.63005	0.73101	0.77176	0.82173
	444	0.63985	0.8242	0.8523	0.87812		0.63985	0.80191	0.78826	0.86593		0.63985	0.74361	0.78122	0.83868
	445	0.65071	0.83478	0.86407	0.89279		0.65071	0.81219	0.80106	0.87835		0.65071	0.7557	0.7932	0.85843
	446	0.64738	0.82883	0.85609	0.89112		0.64738	0.80744	0.79889	0.87649		0.64738	0.7544	0.7917	0.85791
	447	0.64609	0.82707	0.8605	0.88649		0.64609	0.80648	0.80245	0.87017		0.64609	0.75632	0.79457	0.85628
	448	0.65116	0.8287	0.86518	0.89436		0.65116	0.80947	0.80962	0.87372		0.65116	0.76384	0.79563	0.85969
	449	0.65605	0.83141	0.86813	0.90114		0.65605	0.813	0.81488	0.88172		0.65605	0.77174	0.80223	0.8654
	450	0.6488	0.82106	0.8575	0.89303		0.6488	0.8028	0.80462	0.87114		0.6488	0.76584	0.7926	0.85962
	451	0.6442	0.81549	0.85064	0.88505		0.6442	0.79823	0.80002	0.86565		0.6442	0.7646	0.78536	0.85051
	452	0.65919	0.83213	0.86813	0.90203		0.65919	0.81472	0.81975	0.88808		0.65919	0.78338	0.8062	0.86323
	453	0.65846	0.83081	0.87057	0.90567		0.65846	0.81298	0.82449	0.89049		0.65846	0.78385	0.79382	0.86522
	454	0.65488	0.82642	0.86382	0.90044		0.65488	0.80903	0.81894	0.88973		0.65488	0.78149	0.78754	0.86047
	455	0.66232	0.83128	0.87064	0.90245		0.66232	0.81398	0.82634	0.90146		0.66232	0.78785	0.79638	0.86125
	456	0.65037	0.81718	0.8555	0.88773		0.65037	0.79929	0.80786	0.89344		0.65037	0.77404	0.78253	0.84801
	457	0.64778	0.80769	0.84539	0.90299		0.64778	0.79042	0.79861	0.88103		0.64778	0.76702	0.77944	0.86856
	458	0.65086	0.81131	0.85179	0.90739		0.65086	0.79374	0.80379	0.88941		0.65086	0.77005	0.78138	0.87828
	459	0.65385	0.81134	0.85251	0.90698		0.65385	0.79413	0.80653	0.88818		0.65385	0.77118	0.78788	0.88029
	460	0.6615	0.81768	0.85974	0.91369		0.6615	0.8005	0.81495	0.89756		0.6615	0.77788	0.79735	0.88071
	461	0.65531	0.80962	0.85138	0.90834		0.65531	0.79256	0.80428	0.88993		0.65531	0.77059	0.79011	0.87876
	462	0.66023	0.81256	0.85642	0.91088		0.66023	0.79551	0.80972	0.89076		0.66023	0.77452	0.79632	0.88287
	463	0.66173	0.81339	0.85777	0.90972		0.66173	0.79607	0.81185	0.893		0.66173	0.7755	0.79927	0.88678
	464	0.67642	0.82854	0.87419	0.92682		0.67642	0.81045	0.82541	0.90958		0.67642	0.79059	0.81351	0.895
	465	0.68475	0.83491	0.88021	0.93378		0.68475	0.81706	0.83398	0.91711		0.68475	0.79827	0.82639	0.9047
	466	0.67289	0.81937	0.86156	0.9225		0.67289	0.80156	0.81678	0.90415		0.67289	0.78372	0.80847	0.89442
	467	0.67664	0.82229	0.8695	0.92101		0.67664	0.80466	0.82214	0.9038		0.67664	0.7874	0.81683	0.89734
	468	0.66078	0.8015	0.84346	0.90195		0.66078	0.78361	0.79514	0.89057		0.66078	0.76815	0.79175	0.87592
	469	0.66434	0.80481	0.84646	0.89838		0.66434	0.78636	0.80167	0.88424		0.66434	0.77122	0.79713	0.8777
	470	0.66068	0.79767	0.8396	0.89775		0.66068	0.77923	0.79562	0.88338		0.66068	0.76509	0.79225	0.87879
	471	0.65771	0.79428	0.83476	0.89035		0.65771	0.77507	0.78663	0.87458		0.65771	0.76113	0.78802	0.87053
	472	0.66473	0.79523	0.8401	0.89968		0.66473	0.77822	0.7923	0.88616		0.66473	0.76515	0.79591	0.87684
	473	0.69225	0.82616	0.87337	0.92888		0.69225	0.80871	0.82684	0.91035		0.69225	0.79534	0.82941	0.90241
	474	0.68167	0.8115	0.85533	0.92091		0.68167	0.79455	0.81001	0.90319		0.68167	0.78181	0.81189	0.89552
	475	0.67463	0.80039	0.84983	0.90659		0.67463	0.78421	0.80535	0.89159		0.67463	0.77205	0.80805	0.88144
	476	0.67051	0.79656	0.84018	0.90656		0.67051	0.78027	0.79677	0.88984		0.67051	0.7682	0.79933	0.87556
	477	0.66365	0.78756	0.8321	0.90169		0.66365	0.77187	0.78637	0.8794		0.66365	0.76006	0.78952	0.86937
	478	0.65503	0.77476	0.81487	0.89754		0.65503	0.75921	0.77325	0.87494		0.65503	0.74807	0.77824	0.86366
	479	0.65796	0.77486	0.8203	0.89317		0.65796	0.76014	0.77875	0.87057		0.65796	0.74921	0.78278	0.86224
	480	0.65861	0.77164	0.8183	0.89427		0.65861	0.75683	0.77539	0.87438		0.65861	0.74636	0.78095	0.85905
	481	0.6685	0.78312	0.83099	0.90421		0.6685	0.7677	0.78703	0.88402		0.6685	0.75736	0.79166	0.87165
	482	0.66769	0.78201	0.83221	0.90593		0.66769	0.76595	0.78454	0.88724		0.66769	0.75589	0.78971	0.87466
	483	0.66535	0.77732	0.82994	0.89993		0.66535	0.76122	0.781	0.87861		0.66535	0.75153	0.78542	0.87065
	484	0.66843	0.7795	0.83124	0.90354		0.66843	0.76397	0.78437	0.88355		0.66843	0.75448	0.79028	0.86684
	485	0.67188	0.78231	0.83591	0.90377		0.67188	0.76533	0.79017	0.88369		0.67188	0.75637	0.79395	0.87456
	486	0.68048	0.79119	0.84316	0.91683		0.68048	0.77382	0.79706	0.89493		0.68048	0.76483	0.79973	0.88425
	487	0.69523	0.8068	0.86104	0.93046		0.69523	0.78877	0.81365	0.90525		0.69523	0.78009	0.81949	0.89771
	488	0.70041	0.80832	0.8653	0.93324		0.70041	0.79041	0.81994	0.91019		0.70041	0.78221	0.82211	0.89809
	489	0.71291	0.82261	0.8799	0.94726		0.71291	0.80334	0.83131	0.92205		0.71291	0.79489	0.83184	0.91259
	490	0.70787	0.81809	0.87298	0.94135		0.70787	0.79818	0.82541	0.92107		0.70787	0.78965	0.82516	0.91134
	491	0.6983	0.80756	0.86094	0.93202		0.6983	0.78645	0.81149	0.90544		0.6983	0.77799	0.81086	0.90136
	492	0.69189	0.79796	0.85264	0.9238		0.69189	0.77617	0.80292	0.8986		0.69189	0.76817	0.80683	0.88862
	493	0.69842	0.80448	0.85979	0.9282		0.69842	0.78214	0.80937	0.90358		0.69842	0.77366	0.80944	0.89716
	494	0.69883	0.80124	0.8575	0.9361		0.69883	0.77829	0.80403	0.90758		0.69883	0.7707	0.81008	0.90249
	495	0.70215	0.80464	0.86133	0.93542		0.70215	0.78042	0.80776	0.90571		0.70215	0.77309	0.81156	0.90139
	496	0.70115	0.8018	0.85867	0.93369		0.70115	0.77787	0.80569	0.90751		0.70115	0.77137	0.80633	0.89998
	497	0.70494	0.80443	0.86082	0.93617		0.70494	0.78079	0.80805	0.90863		0.70494	0.77479	0.81184	0.8999
	498	0.70261	0.79801	0.85695	0.93502		0.70261	0.7751	0.80406	0.91119		0.70261	0.76991	0.80595	0.90366
	499	0.70857	0.80157	0.86286	0.93348		0.70857	0.7792	0.81119	0.91144		0.70857	0.7745	0.81756	0.90553
	500	0.70049	0.79084	0.84661	0.92048		0.70049	0.76901	0.79955	0.90185		0.70049	0.76467	0.80013	0.88989
	501	0.70034	0.78806	0.84502	0.88938		0.70034	0.76703	0.79383	0.85696		0.70034	0.76191	0.79835	0.85043
	502	0.71136	0.79843	0.86057	0.90569		0.71136	0.77763	0.80988	0.87599		0.71136	0.77239	0.80965	0.86985
	503	0.70219	0.78527	0.8469	0.88271		0.70219	0.76571	0.7935	0.86022		0.70219	0.76105	0.79686	0.86087
	504	0.688	0.76572	0.82313	0.87533		0.688	0.74752	0.77417	0.85462		0.688	0.74373	0.77762	0.8452
	505	0.71958	0.79822	0.86371	0.90359		0.71958	0.77976	0.81331	0.88411		0.71958	0.7758	0.8158	0.87608
	506	0.72541	0.8019	0.86734	0.9018		0.72541	0.78442	0.81644	0.88991		0.72541	0.78069	0.82017	0.88056
	507	0.71655	0.78933	0.85207	0.88454		0.71655	0.77332	0.80571	0.87093		0.71655	0.76964	0.80452	0.86277
	508	0.70883	0.77902	0.843	0.87955		0.70883	0.76425	0.7955	0.86927		0.70883	0.76002	0.79933	0.85729
	509	0.72317	0.79091	0.85478	0.8897		0.72317	0.77696	0.80756	0.87719		0.72317	0.77269	0.81495	0.86769
	510	0.71499	0.77988	0.84414	0.88438		0.71499	0.76785	0.79993	0.8706		0.71499	0.76341	0.80703	0.86148
	511	0.71447	0.777	0.84132	0.87978		0.71447	0.76643	0.79537	0.86821		0.71447	0.76234	0.79912	0.85982
	512	0.71628	0.77587	0.83879	0.87975		0.71628	0.76691	0.79741	0.87343		0.71628	0.76294	0.8025	0.85853
	513	0.70762	0.76311	0.82361	0.87166		0.70762	0.75539	0.78305	0.86131		0.70762	0.75136	0.78606	0.84921
	514	0.71621	0.76993	0.83428	0.87832		0.71621	0.76332	0.79137	0.86754		0.71621	0.75948	0.79756	0.85685
	515	0.72056	0.77389	0.83586	0.87936		0.72056	0.7685	0.79811	0.86763		0.72056	0.76472	0.80141	0.85833
	516	0.70866	0.75905	0.82227	0.87283		0.70866	0.75448	0.78449	0.85649		0.70866	0.75062	0.78738	0.84489
	517	0.70379	0.75278	0.81751	0.86373		0.70379	0.74875	0.77638	0.84726		0.70379	0.74514	0.7799	0.84231
	518	0.71297	0.76188	0.82256	0.87148		0.71297	0.7588	0.78749	0.85366		0.71297	0.75522	0.78971	0.84641
	519	0.72702	0.77457	0.83783	0.88489		0.72702	0.77146	0.80336	0.86459		0.72702	0.76796	0.80937	0.86434
	520	0.74793	0.79282	0.8613	0.90468		0.74793	0.79052	0.82846	0.88805		0.74793	0.78747	0.8356	0.88134
	521	0.75065	0.79274	0.85611	0.90529		0.75065	0.792	0.82851	0.88596		0.75065	0.78937	0.83934	0.88282
	522	0.75047	0.79198	0.85508	0.90684		0.75047	0.79179	0.82313	0.88871		0.75047	0.78878	0.83386	0.88306
	523	0.75581	0.79612	0.85886	0.90944		0.75581	0.79629	0.83076	0.89339		0.75581	0.79312	0.8381	0.88906
	524	0.75811	0.79565	0.85899	0.90976		0.75811	0.79672	0.83191	0.89274		0.75811	0.79366	0.83885	0.89072
	525	0.75363	0.78899	0.85046	0.90002		0.75363	0.79069	0.82211	0.88584		0.75363	0.78752	0.83183	0.8864
	526	0.75981	0.79349	0.85083	0.90523		0.75981	0.79557	0.82705	0.89071		0.75981	0.79244	0.83729	0.89265
	527	0.76511	0.79821	0.85582	0.90892		0.76511	0.80077	0.83596	0.88939		0.76511	0.79765	0.84481	0.89713
	528	0.77136	0.80291	0.86294	0.90811		0.77136	0.80576	0.8415	0.89873		0.77136	0.80277	0.8539	0.89711
	529	0.76793	0.7974	0.85804	0.90501		0.76793	0.80055	0.83747	0.89589		0.76793	0.79746	0.84768	0.8935
	530	0.76948	0.79719	0.85566	0.90833		0.76948	0.80043	0.8388	0.89656		0.76948	0.79711	0.84549	0.89496
	531	0.76327	0.78875	0.84786	0.89691		0.76327	0.79164	0.82903	0.88692		0.76327	0.78863	0.83862	0.88833
	532	0.77279	0.79687	0.85494	0.90511		0.77279	0.79951	0.83779	0.88999		0.77279	0.79656	0.84611	0.8934
	533	0.7703	0.79294	0.8509	0.90188		0.7703	0.79458	0.83408	0.88853		0.7703	0.79181	0.84294	0.88896
	534	0.76468	0.78563	0.84252	0.8998		0.76468	0.78635	0.82371	0.88758		0.76468	0.78382	0.83555	0.88472
	535	0.76833	0.79013	0.84717	0.90417		0.76833	0.78988	0.83001	0.88554		0.76833	0.78724	0.83495	0.88603
	536	0.77296	0.79397	0.85117	0.90751		0.77296	0.79259	0.82846	0.89733		0.77296	0.79052	0.83669	0.88948
	537	0.77236	0.79276	0.85044	0.90321		0.77236	0.79073	0.82618	0.89461		0.77236	0.78861	0.83977	0.88919
	538	0.76281	0.78416	0.84079	0.89682		0.76281	0.78129	0.81702	0.88773		0.76281	0.77879	0.82594	0.8804
	539	0.76668	0.78702	0.84303	0.89518		0.76668	0.78332	0.81909	0.88299		0.76668	0.78118	0.82779	0.88136
	540	0.7688	0.78751	0.84368	0.90021		0.7688	0.78378	0.82102	0.88486		0.7688	0.78175	0.8281	0.88372
	541	0.77535	0.79368	0.84868	0.90567		0.77535	0.7896	0.82999	0.8939		0.77535	0.78747	0.83329	0.89003
	542	0.77615	0.79305	0.85259	0.90681		0.77615	0.78886	0.82854	0.89678		0.77615	0.78698	0.83319	0.89228
	543	0.77417	0.78904	0.84785	0.90364		0.77417	0.7844	0.82299	0.88643		0.77417	0.78295	0.82698	0.88533
	544	0.78297	0.79724	0.85861	0.91067		0.78297	0.79261	0.83446	0.89988		0.78297	0.7908	0.84119	0.89431
	545	0.78981	0.8023	0.86381	0.91646		0.78981	0.79776	0.84029	0.90539		0.78981	0.79602	0.84607	0.90082
	546	0.78324	0.79574	0.85591	0.91405		0.78324	0.791	0.8291	0.8993		0.78324	0.78908	0.83518	0.89413
	547	0.77648	0.78745	0.84561	0.90467		0.77648	0.78265	0.81622	0.89219		0.77648	0.78036	0.82835	0.89087
	548	0.7916	0.80091	0.86203	0.92063		0.7916	0.79643	0.83556	0.90399		0.7916	0.79364	0.84625	0.90125
	549	0.78599	0.79431	0.85116	0.91593		0.78599	0.79008	0.82617	0.90092		0.78599	0.78722	0.83817	0.89683
	550	0.78697	0.79438	0.84697	0.91361		0.78697	0.79045	0.82147	0.90092		0.78697	0.78698	0.83923	0.89928
	551	0.79672	0.80283	0.85971	0.9207		0.79672	0.79941	0.83571	0.909		0.79672	0.79542	0.85008	0.91096
	552	0.79831	0.80322	0.86123	0.92084		0.79831	0.79989	0.83449	0.91446		0.79831	0.79578	0.84939	0.90838
	553	0.78476	0.78798	0.84679	0.90857		0.78476	0.78482	0.81948	0.90556		0.78476	0.78053	0.83468	0.89458
	554	0.7905	0.79311	0.85457	0.91336		0.7905	0.79013	0.82602	0.91101		0.7905	0.78525	0.84261	0.89937
	555	0.79635	0.79777	0.85809	0.91868		0.79635	0.79422	0.82642	0.92042		0.79635	0.78948	0.84684	0.90418
	556	0.80007	0.80069	0.85905	0.9161		0.80007	0.79677	0.82774	0.92012		0.80007	0.79222	0.84358	0.9007
	557	0.80301	0.80241	0.8612	0.91811		0.80301	0.79859	0.8319	0.90092		0.80301	0.79405	0.84927	0.90412
	558	0.79209	0.79059	0.84576	0.91217		0.79209	0.78594	0.81629	0.89514		0.79209	0.78203	0.83758	0.8953
	559	0.78562	0.78456	0.84133	0.90153		0.78562	0.77967	0.8119	0.88652		0.78562	0.77549	0.8298	0.88855
	560	0.78713	0.78456	0.84151	0.90362		0.78713	0.77971	0.81506	0.88684		0.78713	0.77602	0.82931	0.88547
	561	0.78817	0.78496	0.84507	0.90342		0.78817	0.77983	0.8149	0.89126		0.78817	0.7759	0.83068	0.88849
	562	0.79336	0.78839	0.84498	0.91071		0.79336	0.78319	0.81494	0.89815		0.79336	0.77955	0.82959	0.8914
	563	0.78691	0.7832	0.84136	0.90348		0.78691	0.77773	0.80916	0.89101		0.78691	0.77353	0.82571	0.88905
	564	0.80493	0.80062	0.85833	0.91672		0.80493	0.79576	0.82899	0.90379		0.80493	0.79139	0.84789	0.89949
	565	0.80168	0.79549	0.85268	0.912		0.80168	0.7905	0.82232	0.89845		0.80168	0.78608	0.84111	0.89909
	566	0.79449	0.78647	0.84179	0.90452		0.79449	0.78154	0.81376	0.89108		0.79449	0.7773	0.83264	0.89037
	567	0.795	0.7855	0.84136	0.90187		0.795	0.78086	0.8135	0.88659		0.795	0.77658	0.83074	0.89118
	568	0.795	0.78521	0.84104	0.90191		0.795	0.78044	0.81522	0.88579		0.795	0.77567	0.83339	0.8895
	569	0.79878	0.78796	0.84368	0.90729		0.79878	0.78334	0.81477	0.89025		0.79878	0.77892	0.83306	0.89446
	570	0.79892	0.78617	0.8429	0.90509		0.79892	0.78193	0.81489	0.89224		0.79892	0.77747	0.82954	0.89309
	571	0.79236	0.77889	0.83394	0.89738		0.79236	0.77481	0.8053	0.88298		0.79236	0.77034	0.82073	0.88849
	572	0.81325	0.79747	0.85772	0.91334		0.81325	0.79424	0.82825	0.89955		0.81325	0.79016	0.84463	0.90288
	573	0.80113	0.78478	0.8406	0.90753		0.80113	0.78164	0.80982	0.89667		0.80113	0.77748	0.83324	0.89638
	574	0.80222	0.78559	0.84228	0.90803		0.80222	0.78294	0.81394	0.89597		0.80222	0.7786	0.83188	0.89532
	575	0.80322	0.78568	0.84361	0.90695		0.80322	0.78318	0.8134	0.89462		0.80322	0.77897	0.83541	0.89802
	576	0.79975	0.78123	0.8393	0.9026		0.79975	0.77879	0.80555	0.89284		0.79975	0.77461	0.82633	0.89057
	577	0.81117	0.7907	0.84976	0.91274		0.81117	0.78857	0.81538	0.90363		0.81117	0.78469	0.83935	0.90167
	578	0.8151	0.7945	0.8522	0.92256		0.8151	0.79258	0.82048	0.9113		0.8151	0.78878	0.84485	0.90885
	579	0.80936	0.78855	0.84712	0.91286		0.80936	0.78622	0.81472	0.89808		0.80936	0.78254	0.83713	0.90125
	580	0.81493	0.79413	0.85067	0.9173		0.81493	0.79165	0.81729	0.9015		0.81493	0.78824	0.84191	0.90785
	581	0.8058	0.78409	0.84207	0.90409		0.8058	0.78162	0.80961	0.89383		0.8058	0.77903	0.83066	0.8967
	582	0.82133	0.79834	0.85582	0.92121		0.82133	0.79546	0.82358	0.90924		0.82133	0.79351	0.8454	0.90866
	583	0.81845	0.79509	0.85406	0.91937		0.81845	0.79167	0.82792	0.90825		0.81845	0.79044	0.84865	0.91207
	584	0.83255	0.80806	0.86575	0.92882		0.83255	0.80432	0.83964	0.91919		0.83255	0.80372	0.86437	0.91722
	585	0.82725	0.80351	0.86413	0.92518		0.82725	0.79917	0.83424	0.91315		0.82725	0.79865	0.85528	0.91591
	586	0.82254	0.79752	0.85613	0.92054		0.82254	0.79306	0.83174	0.91021		0.82254	0.7929	0.84982	0.9085
	587	0.82055	0.79499	0.85355	0.91521		0.82055	0.79015	0.82687	0.90362		0.82055	0.79022	0.84715	0.90719
	588	0.81443	0.7875	0.8469	0.90765		0.81443	0.78239	0.82074	0.89592		0.81443	0.78293	0.84106	0.8974
	589	0.81811	0.78988	0.84333	0.91033		0.81811	0.78487	0.81962	0.90302		0.81811	0.78561	0.84653	0.90204
	590	0.82456	0.79528	0.85258	0.91657		0.82456	0.79027	0.82761	0.90719		0.82456	0.79161	0.85203	0.90441
	591	0.81288	0.78299	0.83618	0.9065		0.81288	0.77787	0.81309	0.89615		0.81288	0.77923	0.83865	0.89717
	592	0.82072	0.79025	0.84339	0.90991		0.82072	0.78482	0.82078	0.90205		0.82072	0.78658	0.845	0.8982
	593	0.80483	0.77459	0.82827	0.89656		0.80483	0.76876	0.80418	0.88695		0.80483	0.77028	0.82726	0.8868
	594	0.80354	0.77205	0.82502	0.89404		0.80354	0.7662	0.80045	0.88558		0.80354	0.76802	0.82046	0.88467
	595	0.80982	0.77642	0.82827	0.89873		0.80982	0.77064	0.80012	0.89011		0.80982	0.77273	0.82375	0.89153
	596	0.82921	0.79347	0.85089	0.91483		0.82921	0.78775	0.82311	0.90392		0.82921	0.79055	0.84728	0.90746
	597	0.83575	0.8004	0.85825	0.92214		0.83575	0.79476	0.8313	0.91168		0.83575	0.79754	0.855	0.91285
	598	0.81971	0.78439	0.836	0.90814		0.81971	0.77877	0.81305	0.89599		0.81971	0.78173	0.83337	0.89935
	599	0.81177	0.77564	0.82972	0.89422		0.81177	0.76992	0.80298	0.88515		0.81177	0.77329	0.81954	0.89298
	600	0.82647	0.78884	0.84302	0.90896		0.82647	0.78318	0.81929	0.89945		0.82647	0.78691	0.83942	0.90245
	601	0.82576	0.78683	0.84242	0.88865		0.82576	0.78155	0.81548	0.87593		0.82576	0.78559	0.83676	0.87724
	602	0.82478	0.78416	0.84103	0.89333		0.82478	0.77907	0.81433	0.88188		0.82478	0.78363	0.83592	0.88685
	603	0.82671	0.78536	0.84142	0.88727		0.82671	0.78028	0.81379	0.88132		0.82671	0.78479	0.83466	0.89011
	604	0.8214	0.77951	0.83415	0.88995		0.8214	0.77457	0.80663	0.88396		0.8214	0.77912	0.82982	0.88505
	605	0.84123	0.79663	0.85423	0.9045		0.84123	0.79195	0.8261	0.89943		0.84123	0.79688	0.85284	0.89804
	606	0.83384	0.78865	0.84795	0.90054		0.83384	0.78387	0.82212	0.90079		0.83384	0.78879	0.84712	0.89564
	607	0.83968	0.79324	0.84688	0.89713		0.83968	0.78851	0.82466	0.89708		0.83968	0.7938	0.85207	0.8966
	608	0.82065	0.77593	0.82862	0.88603		0.82065	0.7708	0.7978	0.89041		0.82065	0.77566	0.82371	0.88824
	609	0.84064	0.79332	0.84701	0.89949		0.84064	0.78879	0.82314	0.90091		0.84064	0.79404	0.84923	0.8983
	610	0.82891	0.78177	0.8354	0.89577		0.82891	0.77732	0.81034	0.89438		0.82891	0.78203	0.83445	0.89128
	611	0.83602	0.78884	0.84347	0.89736		0.83602	0.78485	0.81769	0.89429		0.83602	0.7893	0.84201	0.89513
	612	0.83429	0.78587	0.83689	0.89566		0.83429	0.78293	0.81301	0.89548		0.83429	0.78676	0.83498	0.89518
	613	0.82885	0.7798	0.83715	0.89525		0.82885	0.7775	0.81381	0.8898		0.82885	0.7807	0.83581	0.88834
	614	0.83453	0.78451	0.83742	0.89477		0.83453	0.78305	0.81667	0.89387		0.83453	0.78556	0.83905	0.88732
	615	0.82159	0.77148	0.82598	0.88612		0.82159	0.77101	0.80611	0.88476		0.82159	0.77281	0.825	0.88028
	616	0.82772	0.77636	0.83046	0.89089		0.82772	0.77704	0.81155	0.88431		0.82772	0.77815	0.82986	0.88315
	617	0.82802	0.77464	0.83065	0.88785		0.82802	0.77611	0.81353	0.88055		0.82802	0.77688	0.83153	0.88536
	618	0.82137	0.76807	0.82239	0.88356		0.82137	0.77044	0.80564	0.8769		0.82137	0.77052	0.82498	0.87933
	619	0.83289	0.77849	0.83591	0.89139		0.83289	0.78168	0.81805	0.88118		0.83289	0.78189	0.83876	0.88865
	620	0.83903	0.78433	0.8386	0.89929		0.83903	0.78733	0.82308	0.89374		0.83903	0.78765	0.84334	0.89769
	621	0.85988	0.80297	0.86246	0.91996		0.85988	0.80658	0.84417	0.91294		0.85988	0.80722	0.86795	0.91369
	622	0.85257	0.79385	0.85067	0.91843		0.85257	0.7976	0.83669	0.9109		0.85257	0.79888	0.85863	0.91098
	623	0.84461	0.7847	0.83976	0.89681		0.84461	0.78822	0.82625	0.89287		0.84461	0.79001	0.84691	0.89439
	624	0.83672	0.77697	0.83364	0.89428		0.83672	0.78047	0.81852	0.88805		0.83672	0.78248	0.83786	0.88836
	625	0.84596	0.78513	0.84172	0.89781		0.84596	0.78866	0.8297	0.88991		0.84596	0.79128	0.85097	0.89505
	626	0.84115	0.77844	0.83141	0.90167		0.84115	0.78213	0.81858	0.88936		0.84115	0.78525	0.84143	0.89666
	627	0.85168	0.789	0.84449	0.90425		0.85168	0.79269	0.83432	0.89105		0.85168	0.79568	0.8575	0.90159
	628	0.84504	0.78106	0.83627	0.90155		0.84504	0.785	0.82554	0.8932		0.84504	0.78818	0.85196	0.89522
	629	0.84942	0.78536	0.84381	0.90388		0.84942	0.78954	0.82881	0.89121		0.84942	0.79262	0.85247	0.8959
	630	0.84354	0.78033	0.83708	0.90447		0.84354	0.7843	0.82551	0.89542		0.84354	0.78712	0.84677	0.89833
	631	0.8551	0.79083	0.84893	0.90555		0.8551	0.7948	0.83327	0.90228		0.8551	0.79706	0.85694	0.90268
	632	0.8452	0.78188	0.83716	0.90161		0.8452	0.78545	0.82485	0.89036		0.8452	0.78742	0.84773	0.89796
	633	0.85134	0.78744	0.84298	0.90647		0.85134	0.79085	0.83107	0.89362		0.85134	0.79294	0.85695	0.89522
	634	0.85387	0.78883	0.84411	0.90834		0.85387	0.79242	0.83185	0.89867		0.85387	0.79451	0.85684	0.90068
	635	0.84148	0.77712	0.82927	0.89572		0.84148	0.7803	0.8195	0.88207		0.84148	0.78186	0.84067	0.89007
	636	0.84486	0.77971	0.83403	0.89499		0.84486	0.7828	0.82439	0.88815		0.84486	0.78437	0.84875	0.88618
	637	0.84492	0.78031	0.83445	0.89649		0.84492	0.78312	0.8206	0.88514		0.84492	0.78447	0.84419	0.88815
	638	0.84325	0.77722	0.83112	0.89482		0.84325	0.78015	0.81742	0.88365		0.84325	0.78177	0.84355	0.886
	639	0.83654	0.77029	0.82694	0.88283		0.83654	0.77295	0.8128	0.87471		0.83654	0.77475	0.83479	0.88145
	640	0.8404	0.77391	0.82655	0.88691		0.8404	0.77658	0.81382	0.87301		0.8404	0.77843	0.83778	0.87835
	641	0.8426	0.77618	0.82856	0.89396		0.8426	0.77852	0.81756	0.87839		0.8426	0.78051	0.84005	0.87892
	642	0.85771	0.78917	0.84249	0.90923		0.85771	0.79162	0.83119	0.89734		0.85771	0.79391	0.85303	0.89133
	643	0.85196	0.78335	0.83488	0.89982		0.85196	0.78575	0.8243	0.89178		0.85196	0.78824	0.84891	0.88523
	644	0.83906	0.77003	0.81832	0.88844		0.83906	0.77259	0.80788	0.88326		0.83906	0.77495	0.82711	0.87597
	645	0.84857	0.77783	0.83113	0.89542		0.84857	0.7806	0.81797	0.88891		0.84857	0.78318	0.83845	0.88467
	646	0.84967	0.77634	0.83207	0.90098		0.84967	0.77957	0.81923	0.88934		0.84967	0.78249	0.8426	0.88574
	647	0.85613	0.78083	0.83824	0.90401		0.85613	0.78501	0.82493	0.89159		0.85613	0.78779	0.84546	0.89211
	648	0.8775	0.79856	0.85497	0.92575		0.8775	0.80287	0.84174	0.91427		0.8775	0.80664	0.8695	0.91399
	649	0.8719	0.79358	0.8515	0.92417		0.8719	0.79824	0.84026	0.91193		0.8719	0.80143	0.86565	0.91194
	650	0.85157	0.77341	0.83092	0.90129		0.85157	0.77817	0.8131	0.89573		0.85157	0.78127	0.83787	0.89543
	651	0.85741	0.77877	0.83483	0.90436		0.85741	0.78376	0.81897	0.89518		0.85741	0.78689	0.84342	0.89908
	652	0.86159	0.78145	0.83976	0.90897		0.86159	0.78655	0.82343	0.90876		0.86159	0.79011	0.85027	0.90871
	653	0.86974	0.78869	0.84754	0.91301		0.86974	0.79394	0.83289	0.91309		0.86974	0.79793	0.86032	0.91809
	654	0.88167	0.79801	0.86285	0.92154		0.88167	0.8032	0.84384	0.92093		0.88167	0.80777	0.87708	0.92475
	655	0.8843	0.79994	0.86294	0.92385		0.8843	0.80512	0.842	0.92631		0.8843	0.81005	0.87028	0.92336
	656	0.88547	0.80065	0.8605	0.92032		0.88547	0.80614	0.84171	0.92239		0.88547	0.81127	0.87162	0.92176
	657	0.87849	0.7939	0.85549	0.92128		0.87849	0.79954	0.83583	0.9164		0.87849	0.80483	0.86651	0.91792
	658	0.87408	0.78986	0.85185	0.91933		0.87408	0.79531	0.83274	0.91435		0.87408	0.80095	0.85991	0.91828
	659	0.86702	0.78259	0.84249	0.90562		0.86702	0.78812	0.8226	0.90192		0.86702	0.79403	0.85106	0.91057
	660	0.84763	0.7635	0.81945	0.89043		0.84763	0.76874	0.8024	0.88771		0.84763	0.77504	0.82771	0.88743
	661	0.85949	0.77509	0.83363	0.89554		0.85949	0.78021	0.81971	0.89487		0.85949	0.78683	0.84455	0.89773
	662	0.84872	0.76449	0.82607	0.88923		0.84872	0.76926	0.80834	0.88981		0.84872	0.77615	0.83264	0.89577
	663	0.8621	0.77539	0.83709	0.89058		0.8621	0.77986	0.81936	0.88939		0.8621	0.7875	0.84456	0.89608
	664	0.84781	0.76293	0.82046	0.88056		0.84781	0.76683	0.80437	0.88378		0.84781	0.77444	0.83162	0.88658
	665	0.85146	0.7662	0.82361	0.87997		0.85146	0.77004	0.80481	0.88062		0.85146	0.778	0.83272	0.886
	666	0.84924	0.76404	0.82336	0.88109		0.84924	0.76724	0.80661	0.88352		0.84924	0.77539	0.83024	0.88669
	667	0.84893	0.76247	0.82278	0.87592		0.84893	0.76606	0.80605	0.87577		0.84893	0.77419	0.83265	0.88243
	668	0.84705	0.76051	0.81791	0.87831		0.84705	0.76394	0.80081	0.87831		0.84705	0.77187	0.82639	0.88079
	669	0.83415	0.74906	0.80642	0.8694		0.83415	0.75226	0.78875	0.87053		0.83415	0.75959	0.81178	0.87331
	670	0.85842	0.77059	0.827	0.89177		0.85842	0.7742	0.81357	0.8903		0.85842	0.7814	0.8349	0.89478
	671	0.85854	0.77088	0.82591	0.89046		0.85854	0.77448	0.81415	0.88572		0.85854	0.78103	0.83477	0.89501
	672	0.85412	0.7668	0.82357	0.88727		0.85412	0.77038	0.80918	0.88606		0.85412	0.77605	0.83009	0.88738
	673	0.84991	0.7621	0.82032	0.88094		0.84991	0.76633	0.80688	0.88332		0.84991	0.7715	0.82648	0.8866
	674	0.8453	0.75798	0.81558	0.87601		0.8453	0.76218	0.8026	0.87747		0.8453	0.76643	0.82242	0.8809
	675	0.84346	0.75529	0.81131	0.87245		0.84346	0.75962	0.7985	0.87461		0.84346	0.76362	0.81928	0.88015
	676	0.86754	0.77532	0.83151	0.89228		0.86754	0.78024	0.82497	0.89532		0.86754	0.78444	0.84592	0.89421
	677	0.85212	0.7625	0.81801	0.88126		0.85212	0.76758	0.80744	0.88847		0.85212	0.77082	0.82378	0.88723
	678	0.87364	0.78132	0.83922	0.89829		0.87364	0.78725	0.83021	0.90351		0.87364	0.79043	0.84904	0.90306
	679	0.87026	0.77708	0.83594	0.89853		0.87026	0.78339	0.82362	0.90256		0.87026	0.78651	0.84495	0.90546
	680	0.87634	0.78112	0.84324	0.9013		0.87634	0.78816	0.82807	0.9082		0.87634	0.79147	0.84949	0.90707
	681	0.88142	0.78515	0.84908	0.9102		0.88142	0.79286	0.83772	0.91649		0.88142	0.79635	0.85929	0.9151
	682	0.88381	0.78629	0.84955	0.91821		0.88381	0.79431	0.83826	0.91781		0.88381	0.79778	0.8577	0.91619
	683	0.88439	0.78623	0.85256	0.91439		0.88439	0.79409	0.83725	0.91323		0.88439	0.79784	0.85946	0.91678
	684	0.88324	0.78489	0.84939	0.91682		0.88324	0.79311	0.83679	0.91712		0.88324	0.79731	0.8562	0.91549
	685	0.87925	0.77958	0.84437	0.91333		0.87925	0.7879	0.83061	0.91388		0.87925	0.79292	0.85233	0.91285
	686	0.87036	0.7719	0.83823	0.9064		0.87036	0.77975	0.82044	0.90559		0.87036	0.78498	0.84259	0.90589
	687	0.87455	0.77454	0.84211	0.90486		0.87455	0.78246	0.82806	0.90141		0.87455	0.78889	0.84764	0.90631
	688	0.87164	0.77159	0.83505	0.90265		0.87164	0.77905	0.82007	0.90424		0.87164	0.78625	0.84403	0.90184
	689	0.88162	0.77953	0.8455	0.90992		0.88162	0.78701	0.82996	0.91178		0.88162	0.79529	0.85891	0.91141
	690	0.86462	0.76403	0.82683	0.89922		0.86462	0.77148	0.80878	0.90027		0.86462	0.78001	0.83709	0.89853
	691	0.86342	0.76242	0.82482	0.89343		0.86342	0.76949	0.81131	0.89224		0.86342	0.77888	0.83659	0.89594
	692	0.87154	0.76979	0.83051	0.90027		0.87154	0.77702	0.81838	0.89959		0.87154	0.7872	0.84258	0.90205
	693	0.89079	0.786	0.84835	0.92044		0.89079	0.7935	0.83763	0.92038		0.89079	0.80443	0.86662	0.92473
	694	0.90247	0.7961	0.85935	0.9334		0.90247	0.80387	0.84819	0.93174		0.90247	0.81536	0.87651	0.93448
	695	0.88845	0.78133	0.84311	0.91962		0.88845	0.789	0.83307	0.9174		0.88845	0.80099	0.86265	0.92388
	696	0.90411	0.79607	0.85803	0.93293		0.90411	0.80391	0.84903	0.92826		0.90411	0.81596	0.87988	0.93146
	697	0.89887	0.79163	0.85449	0.93039		0.89887	0.79911	0.84268	0.92905		0.89887	0.811	0.87092	0.93062
	698	0.89645	0.7887	0.85533	0.93068		0.89645	0.7965	0.84265	0.92742		0.89645	0.80876	0.87095	0.92934
	699	0.89677	0.78796	0.85304	0.92609		0.89677	0.7959	0.84342	0.92358		0.89677	0.80799	0.87046	0.9275
	700	0.88642	0.7785	0.84415	0.92079		0.88642	0.78618	0.83281	0.92077		0.88642	0.79751	0.85827	0.91833
	701	0.89447	0.7853	0.84727	0.91736		0.89447	0.79329	0.83454	0.91261		0.89447	0.80482	0.86414	0.9083
	702	0.88101	0.77373	0.84083	0.91413		0.88101	0.78174	0.82556	0.90985		0.88101	0.79204	0.85175	0.91035
	703	0.89356	0.78502	0.8482	0.91621		0.89356	0.79316	0.83531	0.91086		0.89356	0.8031	0.86205	0.9183
	704	0.90086	0.79064	0.85426	0.92923		0.90086	0.79916	0.84208	0.92216		0.90086	0.80878	0.87256	0.92107
	705	0.89262	0.78294	0.8449	0.92266		0.89262	0.79159	0.83123	0.91894		0.89262	0.80006	0.86239	0.91377
	706	0.89269	0.78281	0.84584	0.91791		0.89269	0.7917	0.82973	0.92021		0.89269	0.79969	0.86047	0.91186
	707	0.88858	0.77943	0.84229	0.91059		0.88858	0.78858	0.82848	0.91173		0.88858	0.79548	0.85769	0.90529
	708	0.89591	0.78611	0.84882	0.91934		0.89591	0.79531	0.83806	0.92251		0.89591	0.80211	0.86869	0.91293
	709	0.89865	0.78877	0.85037	0.92083		0.89865	0.79803	0.83758	0.92163		0.89865	0.80458	0.86686	0.91249
	710	0.88341	0.77451	0.83099	0.90933		0.88341	0.78329	0.81897	0.91059		0.88341	0.78944	0.84968	0.89919
	711	0.88181	0.77432	0.83448	0.90568		0.88181	0.78277	0.82356	0.9054		0.88181	0.78883	0.85133	0.89524
	712	0.87072	0.7641	0.82087	0.89481		0.87072	0.77232	0.80962	0.89754		0.87072	0.77791	0.83562	0.88207
	713	0.86901	0.76213	0.82143	0.89085		0.86901	0.77019	0.80859	0.89458		0.86901	0.77613	0.8332	0.87971
	714	0.8672	0.75985	0.81932	0.89057		0.8672	0.76812	0.80579	0.89046		0.8672	0.77419	0.83298	0.87784
	715	0.86966	0.76182	0.8205	0.89045		0.86966	0.76995	0.80735	0.89478		0.86966	0.77611	0.83394	0.88227
	716	0.8914	0.78017	0.8423	0.91138		0.8914	0.78866	0.83341	0.91233		0.8914	0.79553	0.86044	0.89713
	717	0.87734	0.76762	0.82993	0.89915		0.87734	0.77597	0.81555	0.89636		0.87734	0.78295	0.84313	0.8849
	718	0.87196	0.76227	0.82183	0.89341		0.87196	0.77053	0.8085	0.88809		0.87196	0.77763	0.83554	0.87472
	719	0.87233	0.76275	0.82296	0.8904		0.87233	0.77111	0.80805	0.88393		0.87233	0.77848	0.83388	0.87626
	720	0.85669	0.74848	0.80582	0.87835		0.85669	0.75662	0.79058	0.87744		0.85669	0.76404	0.81396	0.86455
	721	0.85593	0.74744	0.80569	0.87178		0.85593	0.75548	0.79044	0.87178		0.85593	0.76349	0.81051	0.85836
	722	0.83874	0.73371	0.78969	0.86678		0.83874	0.74156	0.77487	0.86443		0.83874	0.74955	0.79548	0.85144
	723	0.86012	0.75041	0.80765	0.8746		0.86012	0.75866	0.79184	0.87216		0.86012	0.76812	0.81759	0.86034
	724	0.84664	0.738	0.79828	0.8712		0.84664	0.74623	0.7844	0.86723		0.84664	0.75592	0.80708	0.85522
	725	0.84796	0.73904	0.79958	0.86786		0.84796	0.74706	0.78352	0.86035		0.84796	0.75721	0.80611	0.85479
	726	0.84626	0.73693	0.79568	0.86844		0.84626	0.74479	0.7836	0.86325		0.84626	0.75529	0.80593	0.85738
	727	0.85539	0.74392	0.80623	0.87391		0.85539	0.75153	0.79016	0.86866		0.85539	0.76283	0.81665	0.862
	728	0.86464	0.753	0.81593	0.88326		0.86464	0.76033	0.80075	0.88382		0.86464	0.77184	0.82624	0.87076
	729	0.86502	0.75344	0.81322	0.88375		0.86502	0.76057	0.7963	0.88507		0.86502	0.77209	0.82393	0.87255
	730	0.87852	0.76447	0.82804	0.89804		0.87852	0.77139	0.81258	0.89764		0.87852	0.78332	0.83801	0.88376
	731	0.8823	0.76708	0.83053	0.89589		0.8823	0.77401	0.81592	0.89651		0.8823	0.78624	0.84046	0.88722
	732	0.87947	0.76504	0.82876	0.8967		0.87947	0.77165	0.81111	0.894		0.87947	0.7837	0.83938	0.88505
	733	0.8834	0.76784	0.83018	0.89727		0.8834	0.77435	0.81543	0.89449		0.8834	0.78649	0.84096	0.88768
	734	0.87812	0.76245	0.82571	0.89768		0.87812	0.76903	0.80853	0.89283		0.87812	0.78134	0.84241	0.88636
	735	0.88087	0.76384	0.8235	0.89679		0.88087	0.77004	0.80465	0.88464		0.88087	0.7827	0.83971	0.88647
	736	0.87089	0.75511	0.81432	0.88986		0.87089	0.76079	0.79578	0.88624		0.87089	0.77335	0.82964	0.88088
	737	0.87739	0.76138	0.82171	0.88843		0.87739	0.76692	0.80596	0.88589		0.87739	0.77917	0.8394	0.88219
	738	0.8721	0.75589	0.81706	0.8936		0.8721	0.76125	0.79875	0.88491		0.8721	0.77325	0.82963	0.8825
	739	0.89146	0.77222	0.83762	0.90206		0.89146	0.77783	0.82273	0.89496		0.89146	0.78987	0.85289	0.89767
	740	0.89667	0.77634	0.83966	0.91387		0.89667	0.78215	0.82289	0.90481		0.89667	0.79396	0.85477	0.90474
	741	0.89845	0.77822	0.84325	0.91701		0.89845	0.78408	0.82532	0.90645		0.89845	0.79573	0.85599	0.90589
	742	0.89993	0.77894	0.84231	0.92124		0.89993	0.78503	0.82865	0.91051		0.89993	0.79637	0.85833	0.90836
	743	0.89796	0.77691	0.83953	0.92002		0.89796	0.78342	0.82506	0.90592		0.89796	0.79419	0.85377	0.90649
	744	0.90554	0.7831	0.84861	0.92341		0.90554	0.79003	0.83332	0.91738		0.90554	0.8006	0.86098	0.91071
	745	0.91716	0.79306	0.8616	0.93598		0.91716	0.80059	0.84538	0.92735		0.91716	0.8109	0.87453	0.92704
	746	0.92765	0.80243	0.87172	0.94784		0.92765	0.81038	0.85802	0.93677		0.92765	0.8206	0.89112	0.9363
	747	0.92205	0.79652	0.86127	0.93634		0.92205	0.80486	0.84716	0.92565		0.92205	0.81492	0.87613	0.92954
	748	0.90648	0.78291	0.84561	0.92575		0.90648	0.79134	0.83294	0.91272		0.90648	0.80072	0.86109	0.91561
	749	0.90941	0.78511	0.84861	0.92741		0.90941	0.79393	0.83839	0.91889		0.90941	0.80286	0.86783	0.9208
	750	0.90949	0.78429	0.84414	0.92496		0.90949	0.79351	0.83383	0.92095		0.90949	0.8021	0.86478	0.92319
	751	0.90542	0.78092	0.84297	0.91615		0.90542	0.79049	0.8315	0.91359		0.90542	0.79848	0.8594	0.91633
	752	0.9081	0.78332	0.84411	0.92167		0.9081	0.79331	0.83294	0.92484		0.9081	0.80045	0.85912	0.91943
	753	0.90053	0.77585	0.83706	0.90806		0.90053	0.78592	0.82568	0.91246		0.90053	0.79263	0.85257	0.91262
	754	0.90328	0.77776	0.83394	0.90868		0.90328	0.78825	0.82186	0.91092		0.90328	0.79446	0.85028	0.91006
	755	0.91738	0.78994	0.85682	0.91749		0.91738	0.801	0.84286	0.92674		0.91738	0.80721	0.87062	0.91998
	756	0.92181	0.79354	0.86064	0.91789		0.92181	0.8048	0.84898	0.93408		0.92181	0.81086	0.87607	0.91971
	757	0.91783	0.78831	0.85379	0.94086		0.91783	0.79993	0.84251	0.94115		0.91783	0.80628	0.87031	0.92484
	758	0.92791	0.7971	0.86199	0.95085		0.92791	0.80873	0.84817	0.94868		0.92791	0.81585	0.87645	0.93322
	759	0.91855	0.78859	0.84868	0.93933		0.91855	0.79987	0.83714	0.93863		0.91855	0.80739	0.86886	0.92795
	760	0.91934	0.78814	0.85194	0.9359		0.91934	0.79903	0.83985	0.93312		0.91934	0.80734	0.87107	0.91961
	761	0.89784	0.76939	0.83134	0.92176		0.89784	0.77962	0.82282	0.92021		0.89784	0.78862	0.84871	0.90911
	762	0.9083	0.7781	0.84076	0.92436		0.9083	0.78796	0.83213	0.92761		0.9083	0.79802	0.85954	0.9115
	763	0.89396	0.76579	0.82785	0.91593		0.89396	0.77495	0.81752	0.91263		0.89396	0.78543	0.843	0.9058
	764	0.89352	0.76513	0.82553	0.91499		0.89352	0.7741	0.81721	0.9126		0.89352	0.7854	0.83972	0.9019
	765	0.90218	0.77233	0.83344	0.91902		0.90218	0.78084	0.82408	0.92129		0.90218	0.79313	0.84527	0.91129
	766	0.92029	0.78801	0.85364	0.93223		0.92029	0.79649	0.8426	0.93329		0.92029	0.80963	0.86846	0.92689
	767	0.91059	0.78011	0.84773	0.92516		0.91059	0.78817	0.83739	0.92473		0.91059	0.80085	0.85746	0.91888
	768	0.91724	0.78621	0.8492	0.93319		0.91724	0.79396	0.83953	0.93059		0.91724	0.80701	0.86215	0.92047
	769	0.91112	0.7813	0.84516	0.92656		0.91112	0.78865	0.83645	0.92533		0.91112	0.80164	0.85881	0.91742
	770	0.90874	0.77828	0.84122	0.92722		0.90874	0.78579	0.83156	0.92215		0.90874	0.7986	0.85499	0.91372
	771	0.915	0.78404	0.84272	0.93168		0.915	0.79135	0.83208	0.92469		0.915	0.80414	0.86034	0.92016
	772	0.9264	0.79413	0.85424	0.94244		0.9264	0.8016	0.845	0.94153		0.9264	0.81445	0.8737	0.92851
	773	0.90793	0.77751	0.83481	0.93063		0.90793	0.7845	0.82269	0.92603		0.90793	0.79694	0.85196	0.91619
	774	0.90758	0.77761	0.8362	0.9273		0.90758	0.78451	0.82411	0.92283		0.90758	0.79668	0.85228	0.90963
	775	0.91021	0.78017	0.84305	0.92562		0.91021	0.78724	0.83278	0.92526		0.91021	0.79867	0.85923	0.91165
	776	0.91071	0.78123	0.84213	0.92619		0.91071	0.78809	0.83179	0.92784		0.91071	0.79907	0.85871	0.91041
	777	0.89667	0.76946	0.82831	0.91679		0.89667	0.77632	0.8206	0.91616		0.89667	0.78619	0.84504	0.89997
	778	0.90077	0.7723	0.82946	0.91787		0.90077	0.77911	0.82426	0.92033		0.90077	0.78859	0.84818	0.9041
	779	0.90412	0.77335	0.82859	0.91964		0.90412	0.78061	0.81929	0.91705		0.90412	0.79001	0.84493	0.90767
	780	0.9042	0.77459	0.83385	0.92066		0.9042	0.78174	0.82394	0.91832		0.9042	0.79003	0.8502	0.90364
	781	0.89822	0.76908	0.82574	0.91702		0.89822	0.77623	0.81457	0.9148		0.89822	0.78421	0.83991	0.90272
	782	0.9007	0.77016	0.82486	0.91745		0.9007	0.77761	0.81677	0.9173		0.9007	0.78535	0.83897	0.90463
	783	0.90221	0.77129	0.8319	0.91925		0.90221	0.77889	0.82396	0.91725		0.90221	0.78654	0.8453	0.90593
	784	0.90578	0.77365	0.83211	0.92211		0.90578	0.78139	0.8208	0.91874		0.90578	0.78916	0.84572	0.90679
	785	0.8969	0.76515	0.8234	0.91288		0.8969	0.77309	0.81191	0.90991		0.8969	0.78063	0.83261	0.90318
	786	0.89901	0.76684	0.82589	0.91282		0.89901	0.77468	0.81369	0.91102		0.89901	0.78233	0.83572	0.90039
	787	0.90276	0.76975	0.83073	0.91412		0.90276	0.77766	0.8195	0.91147		0.90276	0.7853	0.84312	0.90483
	788	0.91628	0.78095	0.8425	0.93092		0.91628	0.78908	0.82984	0.92638		0.91628	0.79721	0.85387	0.91731
	789	0.92372	0.78811	0.84973	0.93341		0.92372	0.79639	0.83989	0.93247		0.92372	0.80464	0.8642	0.92382
	790	0.90792	0.77407	0.83206	0.92265		0.90792	0.78208	0.82414	0.92144		0.90792	0.79006	0.84426	0.91256
	791	0.91746	0.78191	0.84098	0.92617		0.91746	0.79011	0.83448	0.92272		0.91746	0.79833	0.85541	0.91897
	792	0.90691	0.77357	0.83271	0.91834		0.90691	0.78118	0.82467	0.91787		0.90691	0.78914	0.84018	0.90755
	793	0.90057	0.76712	0.82559	0.90936		0.90057	0.7746	0.8162	0.91102		0.90057	0.78296	0.83862	0.90196
	794	0.91273	0.77722	0.83563	0.9209		0.91273	0.78467	0.82771	0.91936		0.91273	0.79352	0.84983	0.914
	795	0.90277	0.76782	0.82361	0.91245		0.90277	0.77533	0.81656	0.91205		0.90277	0.78442	0.83692	0.90725
	796	0.9089	0.77399	0.83317	0.91643		0.9089	0.78143	0.82287	0.9189		0.9089	0.79081	0.84377	0.90537
	797	0.90237	0.76717	0.82555	0.91232		0.90237	0.77447	0.81368	0.91567		0.90237	0.78403	0.84003	0.9043
	798	0.90593	0.76965	0.83221	0.91251		0.90593	0.77666	0.82108	0.91544		0.90593	0.78677	0.84319	0.90625
	799	0.90698	0.77116	0.83205	0.91321		0.90698	0.77811	0.82242	0.9159		0.90698	0.78859	0.84508	0.90889
	800	0.90809	0.77236	0.8322	0.91612		0.90809	0.77879	0.81767	0.92087		0.90809	0.78943	0.84126	0.90671
	801	0.90974	0.77424	0.83199	0.90668		0.90974	0.78047	0.81688	0.90832		0.90974	0.79091	0.84422	0.89689
	802	0.9182	0.78071	0.84641	0.92101		0.9182	0.78729	0.83263	0.92094		0.9182	0.7981	0.85508	0.90919
	803	0.9213	0.78312	0.85004	0.91721		0.9213	0.78965	0.8368	0.91982		0.9213	0.80049	0.85866	0.91333
	804	0.92372	0.78526	0.84888	0.92247		0.92372	0.792	0.83536	0.92476		0.92372	0.80282	0.85887	0.91329
	805	0.92538	0.78563	0.85216	0.92576		0.92538	0.79251	0.83848	0.92698		0.92538	0.80346	0.8622	0.91217
	806	0.92087	0.78151	0.84275	0.92401		0.92087	0.78826	0.82925	0.9242		0.92087	0.79923	0.85469	0.90797
	807	0.93784	0.79526	0.85798	0.93279		0.93784	0.80281	0.84661	0.9343		0.93784	0.81441	0.87162	0.92081
	808	0.93531	0.79324	0.85479	0.93309		0.93531	0.80085	0.84228	0.93769		0.93531	0.81256	0.86718	0.92199
	809	0.91647	0.77744	0.83269	0.91521		0.91647	0.78442	0.82009	0.92035		0.91647	0.79624	0.84612	0.90631
	810	0.92129	0.78098	0.8407	0.92072		0.92129	0.78823	0.83288	0.92163		0.92129	0.80042	0.85734	0.91027
	811	0.91552	0.77526	0.83229	0.91495		0.91552	0.78246	0.81993	0.91369		0.91552	0.79489	0.84819	0.90649
	812	0.9145	0.77501	0.83493	0.91516		0.9145	0.78205	0.82292	0.91707		0.9145	0.79466	0.8514	0.90474
	813	0.92716	0.78594	0.84467	0.92637		0.92716	0.79295	0.83194	0.92545		0.92716	0.806	0.85988	0.91361
	814	0.92657	0.78645	0.84633	0.9281		0.92657	0.79331	0.83399	0.92923		0.92657	0.80652	0.86271	0.913
	815	0.92482	0.78364	0.8449	0.92287		0.92482	0.79076	0.8328	0.92337		0.92482	0.80425	0.86081	0.90775
	816	0.92526	0.78404	0.84463	0.92686		0.92526	0.79087	0.83337	0.92319		0.92526	0.80438	0.85982	0.90767
	817	0.92128	0.78096	0.84015	0.92185		0.92128	0.78781	0.82702	0.91787		0.92128	0.80095	0.85727	0.90666
	818	0.92811	0.78741	0.84635	0.92584		0.92811	0.79432	0.8353	0.92084		0.92811	0.80735	0.86312	0.90781
	819	0.91714	0.77814	0.83376	0.91544		0.91714	0.78473	0.82389	0.90974		0.91714	0.79764	0.8505	0.90178
	820	0.93927	0.79723	0.85753	0.93398		0.93927	0.8039	0.84758	0.92862		0.93927	0.81697	0.87553	0.91781
	821	0.93055	0.78982	0.8464	0.92761		0.93055	0.79646	0.83415	0.92102		0.93055	0.8093	0.86622	0.91252
	822	0.93448	0.7936	0.85263	0.93292		0.93448	0.80014	0.84338	0.92818		0.93448	0.81265	0.8707	0.91784
	823	0.9378	0.7969	0.85468	0.92857		0.9378	0.80361	0.84349	0.92476		0.9378	0.81577	0.871	0.91778
	824	0.91949	0.78042	0.8385	0.9172		0.91949	0.7872	0.82909	0.91305		0.91949	0.79892	0.85296	0.90269
	825	0.93472	0.79384	0.85268	0.92607		0.93472	0.80102	0.8432	0.92007		0.93472	0.81246	0.86955	0.91143
	826	0.92113	0.78194	0.83857	0.91732		0.92113	0.78903	0.82772	0.91075		0.92113	0.80044	0.85453	0.9036
	827	0.92413	0.78407	0.84127	0.91871		0.92413	0.79172	0.83167	0.90864		0.92413	0.80294	0.85625	0.9081
	828	0.93123	0.78863	0.84753	0.92571		0.93123	0.7968	0.84384	0.91874		0.93123	0.80869	0.86635	0.9139
	829	0.92828	0.78466	0.84206	0.91997		0.92828	0.79365	0.83363	0.91475		0.92828	0.80554	0.85914	0.91077
	830	0.92517	0.78153	0.84248	0.91884		0.92517	0.79066	0.83399	0.91528		0.92517	0.80274	0.85948	0.91045
	831	0.91767	0.77522	0.8403	0.90529		0.91767	0.78438	0.82964	0.90321		0.91767	0.79649	0.85348	0.89738
	832	0.89888	0.75836	0.81648	0.89422		0.89888	0.76781	0.80921	0.88814		0.89888	0.7795	0.83304	0.8804
	833	0.90662	0.76489	0.82757	0.90081		0.90662	0.7746	0.81971	0.89117		0.90662	0.78647	0.84114	0.88578
	834	0.91273	0.76894	0.83408	0.90686		0.91273	0.77881	0.82868	0.90262		0.91273	0.79104	0.84844	0.89604
	835	0.91634	0.77172	0.8345	0.90792		0.91634	0.78178	0.82508	0.89907		0.91634	0.79395	0.84666	0.8983
	836	0.91486	0.77012	0.8353	0.90593		0.91486	0.78029	0.82718	0.90339		0.91486	0.79217	0.84773	0.89584
	837	0.91123	0.76734	0.83216	0.90274		0.91123	0.77732	0.8232	0.90045		0.91123	0.789	0.84462	0.89154
	838	0.92682	0.7809	0.84194	0.91672		0.92682	0.79111	0.83583	0.91409		0.92682	0.80252	0.85722	0.90252
	839	0.93126	0.78406	0.84932	0.91735		0.93126	0.79435	0.84029	0.91439		0.93126	0.80606	0.86368	0.90784
	840	0.91451	0.76999	0.83115	0.90622		0.91451	0.77976	0.82334	0.90179		0.91451	0.79117	0.84776	0.88986
	841	0.91207	0.76772	0.83016	0.90696		0.91207	0.77735	0.81982	0.90266		0.91207	0.78847	0.84252	0.89126
	842	0.92378	0.77779	0.84231	0.91834		0.92378	0.78758	0.83218	0.91703		0.92378	0.79899	0.85275	0.90447
	843	0.93219	0.78509	0.85233	0.92661		0.93219	0.79472	0.84413	0.92163		0.93219	0.80608	0.86843	0.90948
	844	0.92706	0.78147	0.84203	0.92407		0.92706	0.79042	0.83181	0.92662		0.92706	0.80174	0.8556	0.90881
	845	0.90947	0.76536	0.82339	0.90596		0.90947	0.77389	0.81164	0.90646		0.90947	0.78535	0.83821	0.8968
	846	0.90676	0.76335	0.82626	0.90504		0.90676	0.77154	0.81224	0.90134		0.90676	0.78286	0.83618	0.89027
	847	0.90606	0.7627	0.82439	0.9054		0.90606	0.77061	0.81126	0.90075		0.90606	0.78227	0.83414	0.89513
	848	0.92107	0.77564	0.83678	0.9217		0.92107	0.7829	0.82456	0.91485		0.92107	0.79471	0.84756	0.90752
	849	0.92867	0.78257	0.84382	0.93212		0.92867	0.78957	0.8324	0.92414		0.92867	0.80161	0.85789	0.91631
	850	0.91706	0.77307	0.83512	0.92482		0.91706	0.77938	0.81818	0.92019		0.91706	0.79117	0.8463	0.91264
	851	0.93443	0.78761	0.8568	0.93559		0.93443	0.79421	0.83877	0.92793		0.93443	0.80622	0.86448	0.92067
	852	0.92957	0.78391	0.85124	0.93325		0.92957	0.78991	0.83479	0.93357		0.92957	0.80193	0.85786	0.92138
	853	0.94289	0.79627	0.85887	0.94124		0.94289	0.80205	0.84311	0.94427		0.94289	0.81431	0.86739	0.93278
	854	0.9473	0.79955	0.86088	0.94514		0.9473	0.80499	0.84586	0.94619		0.9473	0.81745	0.87	0.93364
	855	0.93854	0.79202	0.85831	0.93127		0.93854	0.7974	0.84523	0.93942		0.93854	0.80953	0.86978	0.92394
	856	0.9376	0.7904	0.8522	0.92128		0.9376	0.79563	0.83953	0.93617		0.9376	0.80814	0.86649	0.91749
	857	0.94546	0.79722	0.85842	0.94638		0.94546	0.80231	0.84352	0.9482		0.94546	0.81477	0.87329	0.92328
	858	0.93455	0.7873	0.85218	0.93918		0.93455	0.79236	0.83674	0.94184		0.93455	0.80526	0.86258	0.91838
	859	0.93807	0.78997	0.85271	0.93418		0.93807	0.79525	0.83568	0.9386		0.93807	0.80848	0.86718	0.91979
	860	0.9379	0.79019	0.85285	0.93568		0.9379	0.79543	0.8346	0.93841		0.9379	0.80919	0.86645	0.91685
	861	0.939	0.79029	0.85906	0.93886		0.939	0.79605	0.84195	0.94051		0.939	0.81002	0.87259	0.92004
	862	0.95244	0.80107	0.87135	0.95047		0.95244	0.80712	0.85381	0.95055		0.95244	0.82215	0.88701	0.93185
	863	0.93466	0.78506	0.85004	0.93479		0.93466	0.79148	0.83105	0.93438		0.93466	0.80645	0.86475	0.9166
	864	0.94209	0.79111	0.85582	0.94341		0.94209	0.79801	0.84176	0.94282		0.94209	0.81362	0.87224	0.91698
	865	0.9457	0.79367	0.86107	0.94733		0.9457	0.80095	0.84901	0.94627		0.9457	0.81692	0.8789	0.92024
	866	0.94564	0.7931	0.85779	0.94797		0.94564	0.8005	0.84643	0.94546		0.94564	0.81666	0.87749	0.92102
	867	0.93906	0.78731	0.85263	0.93579		0.93906	0.7948	0.84485	0.93389		0.93906	0.81053	0.87321	0.91063
	868	0.92715	0.77729	0.84197	0.92457		0.92715	0.78482	0.83439	0.92464		0.92715	0.80033	0.86102	0.89629
	869	0.91753	0.76893	0.83052	0.91793		0.91753	0.77642	0.82086	0.91326		0.91753	0.79112	0.84731	0.88844
	870	0.91797	0.76933	0.8279	0.91857		0.91797	0.77679	0.81849	0.91574		0.91797	0.79124	0.84497	0.89252
	871	0.92055	0.77198	0.83363	0.9203		0.92055	0.77958	0.82203	0.91775		0.92055	0.79383	0.85181	0.89784
	872	0.93337	0.78282	0.84682	0.93088		0.93337	0.79066	0.8344	0.9297		0.93337	0.8049	0.86346	0.90557
	873	0.9325	0.78274	0.84301	0.93407		0.9325	0.79073	0.83421	0.9302		0.9325	0.80471	0.86289	0.90878
	874	0.94926	0.79669	0.85591	0.9484		0.94926	0.80547	0.84608	0.9446		0.94926	0.81951	0.87942	0.92264
	875	0.93452	0.78366	0.84748	0.93523		0.93452	0.79211	0.83501	0.93306		0.93452	0.80598	0.86373	0.91471
	876	0.93163	0.7798	0.84674	0.93226		0.93163	0.78905	0.83455	0.93212		0.93163	0.80267	0.86537	0.90822
	877	0.94862	0.79453	0.85887	0.94959		0.94862	0.80392	0.84942	0.94624		0.94862	0.81821	0.88058	0.92127
	878	0.94158	0.78859	0.85498	0.94579		0.94158	0.79801	0.84434	0.94025		0.94158	0.81225	0.8729	0.91815
	879	0.93786	0.78452	0.84802	0.93917		0.93786	0.79404	0.83534	0.93351		0.93786	0.8082	0.86554	0.9148
	880	0.95672	0.80158	0.86514	0.95908		0.95672	0.8114	0.8542	0.95397		0.95672	0.8261	0.88388	0.928
	881	0.95137	0.79671	0.86443	0.95125		0.95137	0.80664	0.85252	0.949		0.95137	0.82124	0.88173	0.92384
	882	0.93253	0.77992	0.84299	0.94056		0.93253	0.78997	0.83409	0.93883		0.93253	0.80414	0.8619	0.91459
	883	0.94487	0.79017	0.855	0.94395		0.94487	0.80069	0.84476	0.94172		0.94487	0.81531	0.87016	0.91775
	884	0.92754	0.77584	0.8385	0.93401		0.92754	0.78581	0.83012	0.93253		0.92754	0.79995	0.85591	0.90374
	885	0.93113	0.77866	0.83828	0.93064		0.93113	0.78908	0.83219	0.93117		0.93113	0.80363	0.85739	0.90694
	886	0.92666	0.77532	0.83873	0.92826		0.92666	0.78557	0.83239	0.92716		0.92666	0.79993	0.85735	0.90354
	887	0.91555	0.76545	0.82828	0.91757		0.91555	0.77541	0.81854	0.91424		0.91555	0.78967	0.84253	0.89705
	888	0.94448	0.79043	0.85449	0.94124		0.94448	0.80054	0.84689	0.94039		0.94448	0.81583	0.87605	0.91347
	889	0.94144	0.7876	0.85226	0.9416		0.94144	0.79775	0.84414	0.94041		0.94144	0.81314	0.87066	0.91796
	890	0.9434	0.78921	0.85439	0.93976		0.9434	0.79916	0.84467	0.94154		0.9434	0.81511	0.87602	0.91691
	891	0.93678	0.78437	0.8522	0.93359		0.93678	0.79409	0.84188	0.93317		0.93678	0.81017	0.87289	0.91383
	892	0.94893	0.79349	0.85839	0.94195		0.94893	0.80355	0.84808	0.94577		0.94893	0.82061	0.88076	0.92343
	893	0.94311	0.78868	0.85276	0.9402		0.94311	0.79882	0.8437	0.9392		0.94311	0.81609	0.88042	0.92193
	894	0.94103	0.78707	0.85266	0.93567		0.94103	0.79714	0.84524	0.93484		0.94103	0.81482	0.87616	0.91924
	895	0.93036	0.77781	0.84461	0.92221		0.93036	0.788	0.83167	0.91972		0.93036	0.80561	0.86157	0.90989
	896	0.93258	0.77988	0.8465	0.9266		0.93258	0.78999	0.82916	0.924		0.93258	0.80785	0.86205	0.90589
	897	0.92966	0.77718	0.84153	0.92643		0.92966	0.78751	0.82801	0.9209		0.92966	0.80542	0.86038	0.9065
	898	0.92598	0.77412	0.83692	0.92007		0.92598	0.78463	0.82063	0.92001		0.92598	0.80263	0.85341	0.90097
	899	0.91918	0.76809	0.82991	0.91289		0.91918	0.77868	0.81645	0.91037		0.91918	0.7962	0.84817	0.89402
	900	0.91366	0.76325	0.82145	0.91034		0.91366	0.77401	0.80892	0.9101		0.91366	0.79132	0.84297	0.89129
	901	0.91759	0.76625	0.82635	0.90936		0.91759	0.77715	0.81563	0.91151		0.91759	0.7941	0.8507	0.90126
	902	0.92142	0.7696	0.83286	0.92289		0.92142	0.78094	0.82218	0.91857		0.92142	0.79767	0.85438	0.90996
	903	0.937	0.7818	0.84563	0.92855		0.937	0.79358	0.83615	0.9286		0.937	0.81027	0.87063	0.92398
	904	0.96162	0.8021	0.86621	0.95219		0.96162	0.81432	0.85687	0.94658		0.96162	0.8315	0.89174	0.93939
	905	0.94552	0.78861	0.85135	0.9458		0.94552	0.80098	0.84516	0.94057		0.94552	0.81736	0.8802	0.92867
	906	0.96119	0.80188	0.86964	0.95289		0.96119	0.81428	0.86245	0.95083		0.96119	0.83091	0.89589	0.94056
	907	0.96398	0.80487	0.87164	0.95467		0.96398	0.8171	0.86152	0.94797		0.96398	0.83374	0.8972	0.93949
	908	0.94486	0.78935	0.85345	0.94056		0.94486	0.80121	0.84221	0.93784		0.94486	0.81751	0.87714	0.92495
	909	0.94743	0.79106	0.85705	0.9406		0.94743	0.80294	0.85073	0.93677		0.94743	0.8195	0.88249	0.92587
	910	0.94402	0.78846	0.84935	0.94286		0.94402	0.80024	0.84231	0.93335		0.94402	0.81701	0.8714	0.92386
	911	0.93051	0.77725	0.83497	0.92606		0.93051	0.78889	0.83129	0.91667		0.93051	0.80549	0.85829	0.91141
	912	0.94798	0.79206	0.85459	0.93894		0.94798	0.80352	0.85035	0.93298		0.94798	0.82072	0.87949	0.92297
	913	0.94865	0.79228	0.84835	0.94364		0.94865	0.80371	0.84315	0.93377		0.94865	0.82156	0.87798	0.92231
	914	0.9515	0.79477	0.8548	0.94594		0.9515	0.80603	0.84721	0.93815		0.9515	0.82397	0.88308	0.92438
	915	0.95652	0.79856	0.86026	0.94314		0.95652	0.81	0.85351	0.93806		0.95652	0.82806	0.89014	0.92665
	916	0.94476	0.78924	0.84881	0.94012		0.94476	0.80052	0.8402	0.93192		0.94476	0.81824	0.87474	0.91989
	917	0.95777	0.80021	0.86197	0.94784		0.95777	0.81177	0.85547	0.93779		0.95777	0.82951	0.89366	0.92964
	918	0.93934	0.78439	0.84938	0.9344		0.93934	0.79556	0.84135	0.91993		0.93934	0.81227	0.87405	0.91006
	919	0.94533	0.7902	0.85347	0.93805		0.94533	0.80165	0.84666	0.92334		0.94533	0.81791	0.8825	0.9174
	920	0.93763	0.78327	0.8414	0.93097		0.93763	0.79457	0.83518	0.92151		0.93763	0.81058	0.86918	0.90987
	921	0.92493	0.77248	0.83182	0.92278		0.92493	0.78369	0.82517	0.90955		0.92493	0.79945	0.85817	0.89986
	922	0.94202	0.7874	0.84908	0.93884		0.94202	0.7987	0.84161	0.92868		0.94202	0.81481	0.876	0.92049
	923	0.94983	0.79367	0.85294	0.94101		0.94983	0.80496	0.84557	0.93294		0.94983	0.82103	0.87483	0.92415
	924	0.95003	0.79479	0.85698	0.9409		0.95003	0.8056	0.84536	0.93448		0.95003	0.82159	0.87735	0.92343
	925	0.95428	0.79848	0.85924	0.94222		0.95428	0.80941	0.85031	0.93555		0.95428	0.82528	0.88149	0.92662
	926	0.94314	0.7881	0.84972	0.93804		0.94314	0.79885	0.83763	0.92824		0.94314	0.81431	0.86942	0.91929
	927	0.96432	0.80661	0.8642	0.94701		0.96432	0.81752	0.85267	0.93461		0.96432	0.83342	0.88829	0.92867
	928	0.95141	0.79571	0.85441	0.94019		0.95141	0.8064	0.84291	0.93554		0.95141	0.8222	0.87738	0.92144
	929	0.95831	0.80052	0.86133	0.94508		0.95831	0.81151	0.8514	0.94197		0.95831	0.82762	0.88613	0.92714
	930	0.95565	0.79905	0.85651	0.94538		0.95565	0.81013	0.845	0.94361		0.95565	0.82577	0.88072	0.92814
	931	0.95377	0.79816	0.85904	0.9393		0.95377	0.80903	0.84477	0.93807		0.95377	0.82482	0.87906	0.92961
	932	0.95991	0.80323	0.86546	0.93757		0.95991	0.8145	0.85534	0.93473		0.95991	0.83061	0.88853	0.92725
	933	0.93338	0.78029	0.84371	0.92114		0.93338	0.79131	0.83114	0.9178		0.93338	0.8069	0.863	0.91063
	934	0.94601	0.79018	0.84803	0.9293		0.94601	0.80183	0.83667	0.92701		0.94601	0.81797	0.87153	0.92064
	935	0.94989	0.79357	0.85731	0.93463		0.94989	0.8054	0.84225	0.931		0.94989	0.82176	0.87707	0.92231
	936	0.95309	0.79627	0.85733	0.94105		0.95309	0.80834	0.84446	0.94075		0.95309	0.82515	0.87927	0.92475
	937	0.95612	0.7985	0.85768	0.93936		0.95612	0.81117	0.848	0.93807		0.95612	0.82819	0.88449	0.92659
	938	0.93474	0.78079	0.83979	0.92776		0.93474	0.79344	0.83146	0.92797		0.93474	0.80969	0.8652	0.91427
	939	0.94404	0.78841	0.84526	0.92752		0.94404	0.80165	0.83772	0.92683		0.94404	0.81786	0.87226	0.91461
	940	0.91943	0.76754	0.82135	0.91362		0.91943	0.78078	0.81309	0.90721		0.91943	0.79637	0.84437	0.89626
	941	0.9268	0.77381	0.83047	0.9239		0.9268	0.78744	0.82157	0.91483		0.9268	0.8028	0.85331	0.90944
	942	0.95525	0.79745	0.85456	0.94776		0.95525	0.81246	0.84448	0.94166		0.95525	0.82798	0.87945	0.93204
	943	0.93587	0.7807	0.83821	0.93735		0.93587	0.79547	0.82835	0.92715		0.93587	0.81014	0.8593	0.9186
	944	0.97577	0.8135	0.86956	0.96534		0.97577	0.82969	0.86267	0.96009		0.97577	0.84513	0.89523	0.94755
	945	0.96152	0.80083	0.8592	0.95862		0.96152	0.81707	0.85077	0.94789		0.96152	0.83207	0.88616	0.94106
	946	0.95087	0.79244	0.85337	0.95204		0.95087	0.80884	0.8488	0.94016		0.95087	0.82301	0.8785	0.92997
	947	0.95908	0.79873	0.85764	0.95234		0.95908	0.81521	0.85521	0.9419		0.95908	0.82939	0.88458	0.93538
	948	0.95822	0.79796	0.85264	0.95484		0.95822	0.81434	0.8514	0.94065		0.95822	0.82848	0.88257	0.93518
	949	0.95558	0.7954	0.85526	0.95647		0.95558	0.81196	0.85337	0.94469		0.95558	0.82559	0.88101	0.9387
	950	0.95917	0.79798	0.85958	0.9543		0.95917	0.81438	0.85527	0.94666		0.95917	0.82839	0.88528	0.94132
	951	0.95253	0.79281	0.85792	0.94355		0.95253	0.80861	0.84867	0.9388		0.95253	0.82245	0.87899	0.93308
	952	0.95349	0.79357	0.85437	0.94155		0.95349	0.8093	0.84557	0.94245		0.95349	0.82318	0.87871	0.93333
	953	0.9564	0.79694	0.85699	0.94466		0.9564	0.8124	0.8517	0.94988		0.9564	0.82686	0.88142	0.938
	954	0.96208	0.80134	0.86112	0.9503		0.96208	0.81692	0.85355	0.951		0.96208	0.83143	0.88547	0.941
	955	0.97468	0.81134	0.87743	0.95447		0.97468	0.82696	0.87016	0.95968		0.97468	0.84186	0.90184	0.94714
	956	0.96107	0.79966	0.86186	0.94065		0.96107	0.81492	0.85468	0.95653		0.96107	0.82982	0.88499	0.93697
	957	0.96039	0.7995	0.86586	0.95524		0.96039	0.8145	0.85717	0.95901		0.96039	0.82925	0.88801	0.94014
	958	0.95798	0.79635	0.85994	0.95511		0.95798	0.81148	0.85177	0.95647		0.95798	0.82671	0.88435	0.93981
	959	0.94409	0.78444	0.8456	0.93994		0.94409	0.79919	0.83671	0.94139		0.94409	0.81433	0.86989	0.92582
	960	0.94768	0.7876	0.85345	0.94584		0.94768	0.80227	0.84175	0.94265		0.94768	0.81737	0.87215	0.92458
	961	0.94221	0.78221	0.84792	0.939		0.94221	0.79634	0.83683	0.93916		0.94221	0.81184	0.86641	0.92016
	962	0.93441	0.77723	0.83802	0.93253		0.93441	0.79078	0.83002	0.93598		0.93441	0.80633	0.86087	0.91508
	963	0.93453	0.77709	0.83872	0.92867		0.93453	0.79069	0.83007	0.92737		0.93453	0.80641	0.85966	0.91336
	964	0.94534	0.78589	0.85472	0.93605		0.94534	0.79943	0.84376	0.93804		0.94534	0.81574	0.87433	0.92046
	965	0.94512	0.78618	0.85433	0.9383		0.94512	0.79953	0.84349	0.94341		0.94512	0.81638	0.87096	0.92337
	966	0.95157	0.79061	0.85557	0.94415		0.95157	0.80432	0.84505	0.94623		0.95157	0.8216	0.87565	0.92893
	967	0.95874	0.79867	0.86116	0.95278		0.95874	0.81244	0.85066	0.95032		0.95874	0.83008	0.87767	0.9408
	968	0.9575	0.79627	0.86217	0.94702		0.9575	0.81011	0.85038	0.94867		0.9575	0.82784	0.88054	0.93298
	969	0.95161	0.79104	0.85297	0.94503		0.95161	0.80526	0.84641	0.94658		0.95161	0.82317	0.87235	0.93183
	970	0.96316	0.80116	0.86487	0.95475		0.96316	0.81575	0.85798	0.95771		0.96316	0.83409	0.88859	0.9402
	971	0.96103	0.80029	0.85974	0.95191		0.96103	0.81494	0.85106	0.95453		0.96103	0.83308	0.88225	0.93961
	972	0.95573	0.79696	0.85673	0.9499		0.95573	0.81129	0.84814	0.95089		0.95573	0.82937	0.87939	0.93171
	973	0.95307	0.7937	0.85965	0.94656		0.95307	0.80835	0.85011	0.94834		0.95307	0.82635	0.88204	0.92787
	974	0.9416	0.78523	0.84743	0.94211		0.9416	0.79916	0.83607	0.94347		0.9416	0.81669	0.87081	0.92218
	975	0.9653	0.80617	0.86515	0.95607		0.9653	0.82019	0.85756	0.95859		0.9653	0.8384	0.89078	0.93816
	976	0.96296	0.80413	0.86416	0.9599		0.96296	0.81786	0.85309	0.96271		0.96296	0.83614	0.88819	0.93959
	977	0.96619	0.80738	0.86876	0.96151		0.96619	0.82083	0.85837	0.96447		0.96619	0.839	0.89071	0.94245
	978	0.96269	0.804	0.8653	0.95915		0.96269	0.8173	0.85925	0.96418		0.96269	0.83546	0.88752	0.94108
	979	0.9558	0.79817	0.8572	0.95073		0.9558	0.81142	0.8488	0.95783		0.9558	0.82973	0.8796	0.93303
	980	0.96297	0.80446	0.86675	0.95591		0.96297	0.81744	0.86158	0.96287		0.96297	0.83601	0.89409	0.93643
	981	0.95505	0.79777	0.85743	0.94967		0.95505	0.81051	0.84795	0.95796		0.95505	0.82919	0.88225	0.93258
	982	0.95151	0.79494	0.85611	0.94615		0.95151	0.80772	0.84566	0.95441		0.95151	0.8266	0.8799	0.9266
	983	0.94304	0.78758	0.84832	0.93638		0.94304	0.80009	0.83599	0.94799		0.94304	0.8194	0.87085	0.92202
	984	0.96852	0.80907	0.87251	0.96027		0.96852	0.82176	0.86556	0.96979		0.96852	0.84215	0.90145	0.94063
	985	0.95413	0.79648	0.85966	0.94783		0.95413	0.80902	0.85091	0.95599		0.95413	0.8293	0.88764	0.93007
	986	0.94932	0.79265	0.8555	0.94607		0.94932	0.80519	0.84674	0.95495		0.94932	0.82551	0.8809	0.92954
	987	0.95847	0.80025	0.86186	0.94804		0.95847	0.81335	0.8508	0.95644		0.95847	0.83418	0.89043	0.93512
	988	0.95535	0.79702	0.86169	0.94756		0.95535	0.81004	0.85011	0.95845		0.95535	0.83062	0.8887	0.93121
	989	0.95633	0.7973	0.86121	0.94808		0.95633	0.81079	0.84896	0.95578		0.95633	0.83123	0.88643	0.93057
	990	0.94728	0.79013	0.85168	0.94382		0.94728	0.8036	0.84472	0.95538		0.94728	0.82333	0.88057	0.92911
	991	0.96059	0.79972	0.86813	0.95156		0.96059	0.81385	0.86148	0.95794		0.96059	0.83401	0.89893	0.93712
	992	0.96164	0.80127	0.86803	0.95532		0.96164	0.81543	0.8592	0.96274		0.96164	0.83536	0.89756	0.93449
	993	0.95096	0.79244	0.86003	0.94576		0.95096	0.80642	0.84808	0.95469		0.95096	0.82585	0.88812	0.92932
	994	0.96036	0.79962	0.86463	0.95394		0.96036	0.81384	0.85507	0.96083		0.96036	0.83352	0.89587	0.93637
	995	0.95979	0.79954	0.86782	0.95526		0.95979	0.81388	0.85876	0.96037		0.95979	0.8333	0.8982	0.93522
	996	0.95554	0.79529	0.86323	0.9501		0.95554	0.80964	0.85542	0.95509		0.95554	0.8289	0.89519	0.92713
	997	0.95846	0.79813	0.86806	0.95443		0.95846	0.81268	0.85961	0.96057		0.95846	0.83215	0.90137	0.93342
	998	0.96005	0.80033	0.86519	0.95923		0.96005	0.81508	0.85853	0.96077		0.96005	0.83476	0.89526	0.93679
	999	0.95072	0.79206	0.85635	0.9466		0.95072	0.8072	0.84911	0.9493		0.95072	0.82643	0.88658	0.92751
	1000	0.95366	0.79443	0.85524	0.95149		0.95366	0.80991	0.84948	0.95281		0.95366	0.82964	0.88703	0.92557
	1001	0.95241	0.79284	0.85791	0.94098		0.95241	0.80874	0.85335	0.94323		0.95241	0.82846	0.89008	0.93534
	1002	0.95344	0.79329	0.85772	0.95032		0.95344	0.80945	0.85149	0.94806		0.95344	0.8293	0.88902	0.94129
	1003	0.95889	0.79877	0.86771	0.94924		0.95889	0.81543	0.85981	0.94911		0.95889	0.83549	0.89644	0.94555
	1004	0.93824	0.78067	0.84956	0.93377		0.93824	0.79762	0.8453	0.93354		0.93824	0.81743	0.87821	0.92246
	1005	0.92405	0.76892	0.83311	0.9207		0.92405	0.78601	0.82878	0.92131		0.92405	0.80543	0.86229	0.9088
	1006	0.92887	0.77348	0.83539	0.92204		0.92887	0.79082	0.83263	0.92774		0.92887	0.81112	0.86737	0.91383
	1007	0.92551	0.76974	0.83225	0.91981		0.92551	0.78763	0.8274	0.92575		0.92551	0.80832	0.861	0.91182
	1008	0.94079	0.78234	0.84594	0.93358		0.94079	0.80045	0.84042	0.94047		0.94079	0.82232	0.88056	0.9231
	1009	0.94051	0.78301	0.84696	0.93094		0.94051	0.80131	0.84189	0.93697		0.94051	0.82351	0.88199	0.9252
	1010	0.93269	0.77609	0.84079	0.92808		0.93269	0.79426	0.83679	0.93504		0.93269	0.81669	0.87595	0.91994
	1011	0.9391	0.78287	0.85112	0.93017		0.9391	0.80094	0.84608	0.93432		0.9391	0.82366	0.88224	0.9234
	1012	0.93484	0.77958	0.84531	0.93142		0.93484	0.79757	0.84084	0.93639		0.93484	0.82024	0.87704	0.92155
	1013	0.93532	0.78007	0.84597	0.92705		0.93532	0.79797	0.84263	0.93077		0.93532	0.82046	0.87902	0.91564
	1014	0.92607	0.77294	0.83399	0.92174		0.92607	0.79082	0.82745	0.92768		0.92607	0.81343	0.86656	0.9106
	1015	0.93464	0.78106	0.84141	0.9226		0.93464	0.79909	0.83783	0.93007		0.93464	0.82169	0.87758	0.91787
	1016	0.94649	0.79062	0.85689	0.93802		0.94649	0.80881	0.85392	0.94195		0.94649	0.83165	0.89478	0.92701
	1017	0.94153	0.78644	0.84663	0.92971		0.94153	0.80475	0.84612	0.93124		0.94153	0.82715	0.88441	0.9224
	1018	0.94003	0.78603	0.84816	0.93066		0.94003	0.80433	0.84654	0.93506		0.94003	0.82598	0.88253	0.92175
	1019	0.95195	0.79591	0.86209	0.94005		0.95195	0.81416	0.85816	0.9395		0.95195	0.83562	0.89502	0.93086
	1020	0.94355	0.78898	0.85356	0.93752		0.94355	0.80732	0.8508	0.94047		0.94355	0.8283	0.88658	0.92663
	1021	0.95654	0.79973	0.86792	0.94429		0.95654	0.81842	0.8637	0.94784		0.95654	0.83927	0.90254	0.93538
	1022	0.9466	0.79193	0.85478	0.93981		0.9466	0.81016	0.85094	0.94308		0.9466	0.8302	0.88839	0.93174
	1023	0.94008	0.7865	0.84548	0.92968		0.94008	0.80486	0.84084	0.93257		0.94008	0.82449	0.87918	0.92304
	1024	0.9451	0.79171	0.85272	0.93942		0.9451	0.81045	0.84817	0.93667		0.9451	0.82939	0.88883	0.92571
	1025	0.95882	0.80295	0.86591	0.94891		0.95882	0.8223	0.86001	0.94976		0.95882	0.84094	0.89877	0.93695
	1026	0.95778	0.80199	0.86371	0.95078		0.95778	0.82174	0.86115	0.95311		0.95778	0.83978	0.90204	0.93937
	1027	0.95832	0.80288	0.86494	0.95059		0.95832	0.82304	0.8654	0.94822		0.95832	0.84087	0.90432	0.94264
	1028	0.96003	0.80399	0.86383	0.94979		0.96003	0.82468	0.86356	0.94864		0.96003	0.84215	0.90242	0.94255
	1029	0.96014	0.80409	0.86366	0.94723		0.96014	0.8247	0.8644	0.94761		0.96014	0.84186	0.90108	0.93922
	1030	0.95196	0.79801	0.85609	0.94533		0.95196	0.81857	0.85426	0.94507		0.95196	0.83508	0.89113	0.93536
	1031	0.97343	0.81563	0.87431	0.95686		0.97343	0.8366	0.87448	0.95802		0.97343	0.85378	0.91253	0.95502
	1032	0.98125	0.82305	0.88654	0.96546		0.98125	0.84383	0.88517	0.96399		0.98125	0.86144	0.92316	0.96064
	1033	0.96802	0.81267	0.87761	0.96022		0.96802	0.83312	0.87184	0.95643		0.96802	0.85021	0.90963	0.95019
	1034	0.97189	0.81599	0.87865	0.96308		0.97189	0.83617	0.87512	0.96341		0.97189	0.85386	0.91077	0.95499
	1035	0.98256	0.82501	0.88972	0.96988		0.98256	0.84487	0.88657	0.96389		0.98256	0.86295	0.92223	0.9627
	1036	0.96951	0.81526	0.87913	0.95829		0.96951	0.83404	0.87372	0.95787		0.96951	0.85192	0.90923	0.94981
	1037	0.9732	0.81922	0.8748	0.95833		0.9732	0.83763	0.87274	0.96005		0.9732	0.85602	0.91165	0.95211
	1038	0.97825	0.82346	0.882	0.96579		0.97825	0.84109	0.87935	0.96251		0.97825	0.85998	0.91433	0.95558
	1039	0.96052	0.80978	0.86508	0.94755		0.96052	0.82647	0.8637	0.94527		0.96052	0.84526	0.90098	0.9415
	1040	0.95683	0.80649	0.86333	0.94512		0.95683	0.8228	0.85816	0.94407		0.95683	0.8421	0.89644	0.93487
	1041	0.95388	0.80368	0.86096	0.94409		0.95388	0.82019	0.85753	0.94228		0.95388	0.83966	0.89712	0.93666
	1042	0.95009	0.80085	0.86385	0.94257		0.95009	0.81718	0.85777	0.94555		0.95009	0.83688	0.89353	0.93635
	1043	0.9535	0.80399	0.8626	0.94587		0.9535	0.82037	0.85822	0.94416		0.9535	0.8405	0.89676	0.93556
	1044	0.95096	0.80177	0.86265	0.94611		0.95096	0.81818	0.8575	0.94716		0.95096	0.8385	0.8957	0.93823
	1045	0.95215	0.80332	0.86231	0.94625		0.95215	0.81983	0.85534	0.94468		0.95215	0.84044	0.89377	0.93886
	1046	0.94243	0.79413	0.85257	0.94098		0.94243	0.81051	0.84842	0.94033		0.94243	0.8316	0.88561	0.9312
	1047	0.94999	0.80121	0.86088	0.9443		0.94999	0.8174	0.85468	0.94141		0.94999	0.83875	0.89542	0.93664
	1048	0.94793	0.7999	0.85985	0.9496		0.94793	0.81615	0.85351	0.94232		0.94793	0.83758	0.89433	0.93614
	1049	0.94092	0.79373	0.8521	0.9444		0.94092	0.81	0.84829	0.93442		0.94092	0.83144	0.88694	0.92953
	1050	0.9415	0.79426	0.85742	0.94539		0.9415	0.81038	0.85005	0.94051		0.9415	0.83208	0.88646	0.9356
	1051	0.9571	0.80743	0.87068	0.95084		0.9571	0.824	0.86453	0.94894		0.9571	0.84618	0.90279	0.94159
	1052	0.95474	0.80542	0.86735	0.95205		0.95474	0.82214	0.86248	0.95254		0.95474	0.84423	0.90085	0.94399
	1053	0.95065	0.80178	0.86447	0.94591		0.95065	0.81869	0.85828	0.94862		0.95065	0.84063	0.89582	0.93744
	1054	0.93543	0.7889	0.85223	0.93002		0.93543	0.80571	0.84555	0.93497		0.93543	0.82751	0.88115	0.92279
	1055	0.93215	0.78646	0.84384	0.92323		0.93215	0.80365	0.83912	0.93144		0.93215	0.82502	0.88032	0.91515
	1056	0.94005	0.79338	0.84892	0.9251		0.94005	0.81086	0.84589	0.94001		0.94005	0.83226	0.88678	0.91944
	1057	0.95078	0.8025	0.85781	0.95642		0.95078	0.8204	0.85006	0.9561		0.95078	0.84215	0.89096	0.9495
	1058	0.95043	0.80277	0.8584	0.95679		0.95043	0.82066	0.85321	0.9595		0.95043	0.84195	0.89478	0.95234
	1059	0.95045	0.80351	0.85247	0.9526		0.95045	0.82156	0.84865	0.95429		0.95045	0.84272	0.8895	0.95151
	1060	0.94581	0.79997	0.84621	0.95042		0.94581	0.81807	0.84328	0.95411		0.94581	0.83888	0.88156	0.94602
	1061	0.95261	0.80531	0.85317	0.9538		0.95261	0.82333	0.84787	0.9567		0.95261	0.84462	0.888	0.95344
	1062	0.95779	0.80981	0.85709	0.9628		0.95779	0.82819	0.85018	0.96387		0.95779	0.84992	0.89026	0.9586
	1063	0.95146	0.80505	0.85112	0.95273		0.95146	0.82288	0.84408	0.9556		0.95146	0.84453	0.88437	0.95443
	1064	0.95577	0.80838	0.85273	0.95376		0.95577	0.82618	0.84839	0.95823		0.95577	0.84838	0.88519	0.95454
	1065	0.97203	0.82305	0.86724	0.97079		0.97203	0.84086	0.86377	0.97568		0.97203	0.86378	0.90308	0.97368
	1066	0.98816	0.83621	0.87845	0.98883		0.98816	0.85436	0.87512	0.99058		0.98816	0.87834	0.91155	0.9905
	1067	0.98944	0.83819	0.88237	0.98803		0.98944	0.85603	0.87948	0.988		0.98944	0.88023	0.91478	0.99511
	1068	0.99612	0.8441	0.88844	0.9987		0.99612	0.86248	0.88323	0.99822		0.99612	0.88721	0.92255	0.99881
	1069	1	0.84619	0.89204	1		1	0.86434	0.88865	1		1	0.88985	0.92661	1
	1070	0.98694	0.83444	0.87868	0.98975		0.98694	0.85193	0.87629	0.99338		0.98694	0.87747	0.91319	0.99172
	1071	0.98325	0.8311	0.87682	0.98175		0.98325	0.84851	0.87659	0.98293		0.98325	0.87457	0.91694	0.98601
	1072	0.96747	0.81745	0.86533	0.97094		0.96747	0.83469	0.86152	0.96945		0.96747	0.86092	0.90198	0.97035
	1073	0.97027	0.81927	0.86452	0.97037		0.97027	0.83715	0.86586	0.97298		0.97027	0.8634	0.90529	0.9724
	1074	0.96715	0.816	0.86594	0.97039		0.96715	0.8335	0.86468	0.97251		0.96715	0.8601	0.90568	0.9707
	1075	0.94974	0.80192	0.8489	0.95226		0.94974	0.81935	0.8495	0.95399		0.94974	0.84554	0.89048	0.9554
	1076	0.95366	0.8064	0.85469	0.95976		0.95366	0.82413	0.8527	0.96292		0.95366	0.85035	0.89352	0.95839
	1077	0.96402	0.81524	0.86431	0.96967		0.96402	0.83326	0.86322	0.97024		0.96402	0.85998	0.89912	0.965
	1078	0.96686	0.81716	0.86569	0.97488		0.96686	0.83588	0.86228	0.97729		0.96686	0.86284	0.9028	0.97599
	1079	0.97064	0.82061	0.87071	0.97506		0.97064	0.83989	0.86518	0.97328		0.97064	0.86691	0.90494	0.97671
	1080	0.95893	0.81098	0.86513	0.96874		0.95893	0.83023	0.85867	0.96913		0.95893	0.85683	0.89924	0.96494
	1081	0.95435	0.80686	0.86145	0.96412		0.95435	0.82623	0.85518	0.96504		0.95435	0.85268	0.89319	0.9599
	1082	0.94384	0.79781	0.85305	0.95174		0.94384	0.81715	0.84767	0.95825		0.94384	0.84326	0.88551	0.95083
	1083	0.94501	0.79985	0.85559	0.95313		0.94501	0.8193	0.85053	0.95781		0.94501	0.84536	0.88637	0.95257
	1084	0.94985	0.80454	0.8616	0.95898		0.94985	0.824	0.85471	0.96508		0.94985	0.84991	0.8914	0.95292
	1085	0.9516	0.80609	0.86636	0.95823		0.9516	0.8257	0.85669	0.9655		0.9516	0.85194	0.89294	0.95592
	1086	0.9484	0.80382	0.86109	0.95469		0.9484	0.82326	0.85169	0.96007		0.9484	0.84946	0.89583	0.95316
	1087	0.91804	0.77908	0.83386	0.92761		0.91804	0.79787	0.82539	0.93001		0.91804	0.82318	0.8648	0.92606
	1088	0.92738	0.78839	0.84654	0.93332		0.92738	0.80688	0.83537	0.939		0.92738	0.83269	0.87536	0.93072
	1089	0.92985	0.78944	0.84537	0.93329		0.92985	0.80764	0.84013	0.93913		0.92985	0.83401	0.87904	0.93456
	1090	0.91539	0.77769	0.8356	0.92528		0.91539	0.79538	0.82922	0.93218		0.91539	0.82154	0.86682	0.92717
	1091	0.91755	0.77934	0.8359	0.92176		0.91755	0.79705	0.83303	0.92856		0.91755	0.82377	0.87348	0.92426
	1092	0.91107	0.77454	0.82634	0.92079		0.91107	0.79176	0.82422	0.92837		0.91107	0.81843	0.86882	0.92067
	1093	0.92108	0.78177	0.83439	0.92593		0.92108	0.79913	0.83573	0.93203		0.92108	0.82664	0.87713	0.92743
	1094	0.91499	0.77844	0.83281	0.9265		0.91499	0.79549	0.83071	0.9341		0.91499	0.82246	0.87161	0.92806
	1095	0.93184	0.7924	0.84721	0.93833		0.93184	0.81002	0.84476	0.94677		0.93184	0.8372	0.88489	0.93935
	1096	0.94142	0.8012	0.85974	0.95154		0.94142	0.81898	0.8548	0.96028		0.94142	0.84619	0.89321	0.94978
	1097	0.94863	0.80755	0.8659	0.95533		0.94863	0.82621	0.86321	0.96597		0.94863	0.85284	0.90099	0.95775
	1098	0.95668	0.81434	0.87397	0.96435		0.95668	0.83367	0.8683	0.97302		0.95668	0.86006	0.90874	0.96617
	1099	0.95241	0.81067	0.873	0.96176		0.95241	0.83049	0.86609	0.96985		0.95241	0.85567	0.90313	0.96485
	1100	0.95839	0.81536	0.87793	0.96237		0.95839	0.83618	0.87172	0.97405		0.95839	0.86078	0.90809	0.96487
	1101	0.95944	0.81587	0.87503	0.94457		0.95944	0.83713	0.87244	0.95172		0.95944	0.86147	0.9116	0.95518
	1102	0.94483	0.80392	0.86331	0.93763		0.94483	0.82545	0.86405	0.94552		0.94483	0.84868	0.90142	0.95224
	1103	0.94287	0.80171	0.86046	0.92729		0.94287	0.8244	0.86101	0.93874		0.94287	0.84725	0.89752	0.94946
	1104	0.94009	0.79991	0.86261	0.92829		0.94009	0.82276	0.858	0.94035		0.94009	0.84479	0.89396	0.94416
	1105	0.93924	0.79887	0.86053	0.92841		0.93924	0.82199	0.85987	0.93879		0.93924	0.84369	0.89723	0.94029
	1106	0.94109	0.8009	0.86378	0.92579		0.94109	0.82465	0.86167	0.93927		0.94109	0.84601	0.89844	0.94311
	1107	0.92655	0.78861	0.84926	0.91409		0.92655	0.81227	0.84945	0.9292		0.92655	0.83307	0.88638	0.93279
	1108	0.9271	0.78871	0.85367	0.9161		0.9271	0.81337	0.8515	0.92989		0.9271	0.83391	0.88991	0.93148
	1109	0.9255	0.78718	0.84627	0.9165		0.9255	0.81211	0.84811	0.92806		0.9255	0.83266	0.88671	0.92861
	1110	0.93975	0.79934	0.86284	0.92875		0.93975	0.82454	0.86315	0.93663		0.93975	0.84561	0.90181	0.93978
	1111	0.92939	0.7919	0.85349	0.92467		0.92939	0.8174	0.85699	0.92982		0.92939	0.83836	0.8953	0.93359
	1112	0.93101	0.79398	0.85414	0.92799		0.93101	0.81966	0.85645	0.93304		0.93101	0.84089	0.89488	0.93183
	1113	0.93312	0.79647	0.85459	0.93197		0.93312	0.82257	0.85846	0.93395		0.93312	0.84447	0.8962	0.93565
	1114	0.939	0.80235	0.86074	0.93818		0.939	0.82816	0.86369	0.94268		0.939	0.85105	0.90055	0.94173
	1115	0.93526	0.79889	0.85841	0.93149		0.93526	0.82466	0.85763	0.93736		0.93526	0.84818	0.89461	0.93534
	1116	0.92921	0.79466	0.85469	0.92987		0.92921	0.81993	0.85452	0.93278		0.92921	0.84387	0.8933	0.9293
	1117	0.91975	0.78705	0.84351	0.91842		0.91975	0.81201	0.84793	0.92065		0.91975	0.83636	0.88476	0.92105
	1118	0.91366	0.78327	0.842	0.91338		0.91366	0.80754	0.84156	0.91481		0.91366	0.83217	0.87962	0.91316
	1119	0.9063	0.77679	0.83412	0.90722		0.9063	0.80073	0.83484	0.90822		0.9063	0.82518	0.8715	0.90817
	1120	0.91063	0.78113	0.84049	0.91301		0.91063	0.80488	0.84022	0.91609		0.91063	0.82968	0.87585	0.90964
	1121	0.91645	0.78546	0.84856	0.91384		0.91645	0.80958	0.84797	0.91741		0.91645	0.83468	0.88632	0.91396
	1122	0.91862	0.78874	0.84882	0.91673		0.91862	0.81249	0.84827	0.92272		0.91862	0.83737	0.88152	0.91655
	1123	0.94081	0.80867	0.86915	0.93429		0.94081	0.83283	0.86705	0.94271		0.94081	0.85802	0.90244	0.94097
	1124	0.94819	0.81458	0.87617	0.9464		0.94819	0.83879	0.87475	0.95248		0.94819	0.86419	0.90965	0.94971
	1125	0.93995	0.80916	0.86872	0.93618		0.93995	0.83305	0.86821	0.93948		0.93995	0.85774	0.9066	0.93974
	1126	0.93187	0.80269	0.86004	0.93165		0.93187	0.82613	0.86061	0.93423		0.93187	0.85077	0.9001	0.93635
	1127	0.93989	0.8102	0.86923	0.93812		0.93989	0.83331	0.86773	0.94227		0.93989	0.85798	0.90455	0.94317
	1128	0.95897	0.82668	0.89347	0.95668		0.95897	0.85009	0.88729	0.95943		0.95897	0.8751	0.92374	0.95868
	1129	0.95789	0.82497	0.89075	0.95707		0.95789	0.84822	0.8871	0.95776		0.95789	0.87356	0.92442	0.961
	1130	0.96504	0.83163	0.89639	0.96302		0.96504	0.85477	0.89417	0.9658		0.96504	0.88027	0.92938	0.96948
	1131	0.96277	0.8301	0.89293	0.95956		0.96277	0.85262	0.88936	0.96502		0.96277	0.87818	0.92418	0.96879
	1132	0.95872	0.82696	0.8908	0.95604		0.95872	0.84957	0.88796	0.95843		0.95872	0.87512	0.922	0.9596
	1133	0.94646	0.81668	0.87927	0.94424		0.94646	0.83861	0.87679	0.94594		0.94646	0.86373	0.91089	0.9493
	1134	0.93824	0.81014	0.87021	0.93799		0.93824	0.83192	0.86714	0.94232		0.93824	0.85676	0.90413	0.94351
	1135	0.94788	0.81887	0.88382	0.94453		0.94788	0.84049	0.87624	0.94801		0.94788	0.86552	0.91813	0.95198
	1136	0.94896	0.8206	0.88258	0.95159		0.94896	0.84244	0.87612	0.95569		0.94896	0.86744	0.91437	0.95492
	1137	0.94431	0.81626	0.87601	0.94136		0.94431	0.83841	0.87015	0.94856		0.94431	0.86364	0.90689	0.94801
	1138	0.93298	0.80776	0.86991	0.93595		0.93298	0.82942	0.86088	0.94114		0.93298	0.85412	0.89822	0.94218
	1139	0.93919	0.8126	0.87474	0.93138		0.93919	0.83502	0.86503	0.9399		0.93919	0.86002	0.90402	0.94192
	1140	0.9238	0.80047	0.86183	0.9271		0.9238	0.82277	0.8518	0.93022		0.9238	0.8473	0.89069	0.92897
	1141	0.92002	0.79596	0.86121	0.92303		0.92002	0.81855	0.85104	0.93022		0.92002	0.84308	0.88977	0.92753
	1142	0.92613	0.80152	0.87053	0.92397		0.92613	0.82455	0.86059	0.9353		0.92613	0.84933	0.89705	0.93325
	1143	0.91658	0.79296	0.85577	0.91939		0.91658	0.81599	0.84967	0.92678		0.91658	0.84072	0.88681	0.92649
	1144	0.93042	0.80606	0.87205	0.92733		0.93042	0.82967	0.86435	0.9425		0.93042	0.85461	0.90248	0.93935
	1145	0.92011	0.79762	0.85989	0.91889		0.92011	0.82161	0.85431	0.92899		0.92011	0.84634	0.89087	0.93049
	1146	0.92658	0.80234	0.86362	0.92615		0.92658	0.82709	0.86018	0.9345		0.92658	0.85164	0.89872	0.93294
	1147	0.93094	0.80657	0.87057	0.92911		0.93094	0.83189	0.86433	0.93604		0.93094	0.85643	0.90175	0.9378
	1148	0.92641	0.80251	0.86832	0.93012		0.92641	0.82781	0.85965	0.93484		0.92641	0.85235	0.89744	0.93364
	1149	0.94326	0.81701	0.88219	0.94369		0.94326	0.84304	0.87644	0.94905		0.94326	0.86799	0.91395	0.94754
	1150	0.9471	0.82049	0.88859	0.95027		0.9471	0.84677	0.88232	0.95659		0.9471	0.8718	0.91788	0.95786
	1151	0.95686	0.82855	0.90147	0.95477		0.95686	0.85525	0.89336	0.9616		0.95686	0.8806	0.9314	0.96126
	1152	0.94375	0.81753	0.88726	0.94565		0.94375	0.84363	0.88029	0.95627		0.94375	0.86918	0.92103	0.95044
	1153	0.93469	0.81021	0.88477	0.93924		0.93469	0.83584	0.87286	0.94866		0.93469	0.86143	0.91279	0.94586
	1154	0.94896	0.82276	0.89294	0.94885		0.94896	0.84856	0.88337	0.96138		0.94896	0.87499	0.92228	0.95458
	1155	0.93851	0.81472	0.88385	0.94236		0.93851	0.83983	0.87424	0.96015		0.93851	0.86648	0.91118	0.94787
	1156	0.94749	0.82412	0.89443	0.94322		0.94749	0.84926	0.88385	0.96719		0.94749	0.87657	0.91969	0.95256
	1157	0.94746	0.82462	0.89845	0.95215		0.94746	0.84897	0.88818	0.96687		0.94746	0.87691	0.92434	0.95953
	1158	0.94432	0.82261	0.89068	0.9515		0.94432	0.84691	0.88007	0.96645		0.94432	0.87525	0.91807	0.95926
	1159	0.9354	0.81489	0.88223	0.94337		0.9354	0.83879	0.87238	0.95573		0.9354	0.86736	0.91135	0.95663
	1160	0.93164	0.81159	0.88356	0.93954		0.93164	0.83522	0.87324	0.95351		0.93164	0.86423	0.91254	0.94838
	1161	0.9402	0.82002	0.88984	0.94657		0.9402	0.84336	0.87969	0.95946		0.9402	0.87289	0.9203	0.95439
	1162	0.94324	0.82421	0.89722	0.9534		0.94324	0.84758	0.88609	0.96972		0.94324	0.87727	0.92399	0.96321
	1163	0.92976	0.81244	0.88211	0.93493		0.92976	0.83578	0.87318	0.95088		0.92976	0.86524	0.91395	0.94762
	1164	0.91002	0.79568	0.86218	0.92744		0.91002	0.81859	0.85455	0.94104		0.91002	0.84762	0.89623	0.93417
	1165	0.93308	0.81591	0.88701	0.93892		0.93308	0.83922	0.87837	0.95406		0.93308	0.86906	0.9164	0.9456
	1166	0.92561	0.8108	0.88198	0.93716		0.92561	0.83412	0.87155	0.95284		0.92561	0.86388	0.90917	0.94346
	1167	0.91611	0.80314	0.86976	0.92397		0.91611	0.82625	0.86465	0.94238		0.91611	0.85582	0.90427	0.93274
	1168	0.91414	0.80244	0.87123	0.92384		0.91414	0.82545	0.86247	0.94154		0.91414	0.85485	0.90297	0.92866
	1169	0.90409	0.79462	0.86011	0.91061		0.90409	0.8173	0.8515	0.92902		0.90409	0.84674	0.89129	0.92191
	1170	0.91021	0.79982	0.86728	0.91406		0.91021	0.82272	0.86023	0.93663		0.91021	0.85225	0.90162	0.92588
	1171	0.91233	0.80372	0.87422	0.91878		0.91233	0.82649	0.86523	0.93709		0.91233	0.8556	0.90599	0.93219
	1172	0.8991	0.79197	0.8556	0.91028		0.8991	0.81463	0.84654	0.93147		0.8991	0.84361	0.8863	0.91942
	1173	0.91758	0.80839	0.8772	0.9195		0.91758	0.83177	0.87148	0.93927		0.91758	0.86062	0.9099	0.92607
	1174	0.89849	0.79277	0.85745	0.90522		0.89849	0.81542	0.84986	0.93069		0.89849	0.84382	0.89073	0.91709
	1175	0.91373	0.80639	0.8792	0.91678		0.91373	0.82927	0.86923	0.93642		0.91373	0.85815	0.91111	0.92743
	1176	0.9156	0.80848	0.87939	0.92575		0.9156	0.83132	0.87116	0.9447		0.9156	0.85988	0.91235	0.93307
	1177	0.90945	0.80428	0.87046	0.9174		0.90945	0.82705	0.86424	0.93585		0.90945	0.85516	0.90499	0.92479
	1178	0.91266	0.80542	0.87961	0.91944		0.91266	0.82848	0.87398	0.93759		0.91266	0.8569	0.91606	0.92532
	1179	0.89579	0.79215	0.86138	0.90848		0.89579	0.81492	0.85715	0.92677		0.89579	0.84234	0.89518	0.91862
	1180	0.90496	0.80066	0.87055	0.91851		0.90496	0.82365	0.86459	0.93338		0.90496	0.85125	0.90588	0.92417
	1181	0.89663	0.7943	0.85979	0.91012		0.89663	0.8172	0.85309	0.92557		0.89663	0.84421	0.89212	0.91665
	1182	0.91443	0.81022	0.88092	0.92833		0.91443	0.83349	0.86993	0.94266		0.91443	0.86085	0.90923	0.93278
	1183	0.91951	0.81493	0.8811	0.93414		0.91951	0.83854	0.87233	0.94895		0.91951	0.86585	0.91232	0.94103
	1184	0.90945	0.80644	0.87516	0.92727		0.90945	0.8297	0.86468	0.94389		0.90945	0.85708	0.90533	0.93046
	1185	0.91003	0.8071	0.87601	0.92488		0.91003	0.83064	0.86582	0.94256		0.91003	0.85851	0.90809	0.93005
	1186	0.91566	0.81342	0.88062	0.93219		0.91566	0.8369	0.871	0.94948		0.91566	0.86492	0.91432	0.93958
	1187	0.91478	0.81217	0.88349	0.93057		0.91478	0.83561	0.87349	0.94789		0.91478	0.86478	0.91633	0.94267
	1188	0.91142	0.80908	0.87933	0.92949		0.91142	0.83237	0.87158	0.94685		0.91142	0.86231	0.91413	0.93495
	1189	0.90498	0.80301	0.87243	0.91434		0.90498	0.8266	0.86728	0.93309		0.90498	0.85731	0.9142	0.92648
	1190	0.90303	0.80198	0.86662	0.91556		0.90303	0.82551	0.86321	0.93667		0.90303	0.8568	0.91008	0.92759
	1191	0.92511	0.8218	0.88658	0.93691		0.92511	0.84603	0.88768	0.95771		0.92511	0.8782	0.93312	0.95129
	1192	0.92794	0.82511	0.887	0.94433		0.92794	0.84911	0.89126	0.96351		0.92794	0.88194	0.93704	0.9529
	1193	0.915	0.81377	0.87781	0.93203		0.915	0.83745	0.87808	0.94934		0.915	0.87062	0.92348	0.94222
	1194	0.92422	0.82335	0.89035	0.93799		0.92422	0.84726	0.88979	0.95552		0.92422	0.88086	0.93712	0.94777
	1195	0.91366	0.8163	0.88363	0.93046		0.91366	0.83943	0.87818	0.94648		0.91366	0.87335	0.92774	0.94314
	1196	0.90207	0.80662	0.87243	0.92187		0.90207	0.82967	0.87013	0.93775		0.90207	0.86352	0.91423	0.92992
	1197	0.90541	0.81037	0.87611	0.92119		0.90541	0.83315	0.87095	0.93548		0.90541	0.86781	0.91791	0.92992
	1198	0.88535	0.79397	0.85606	0.9057		0.88535	0.81609	0.85123	0.92341		0.88535	0.85022	0.89586	0.91567
	1199	0.89019	0.79797	0.86161	0.90501		0.89019	0.82088	0.8568	0.91998		0.89019	0.85539	0.90385	0.9164
	1200	0.87763	0.78652	0.85246	0.89769		0.87763	0.80956	0.84673	0.91455		0.87763	0.84419	0.89236	0.90308
	1201	0.89459	0.80229	0.86813	0.91294		0.89459	0.82606	0.86224	0.91724		0.89459	0.86084	0.90908	0.9153
	1202	0.9045	0.81184	0.88117	0.92696		0.9045	0.8361	0.87423	0.92549		0.9045	0.8708	0.91795	0.92965
	1203	0.88286	0.79377	0.85835	0.90217		0.88286	0.81814	0.84882	0.90518		0.88286	0.85194	0.8958	0.91997
	1204	0.87951	0.79097	0.85142	0.9058		0.87951	0.81584	0.84437	0.90765		0.87951	0.84962	0.89085	0.91226
	1205	0.89001	0.7993	0.86901	0.91468		0.89001	0.82523	0.86079	0.91522		0.89001	0.85911	0.90672	0.92009
	1206	0.89057	0.80051	0.86554	0.91648		0.89057	0.82715	0.86234	0.92033		0.89057	0.86048	0.90816	0.92315
	1207	0.89062	0.8008	0.8721	0.91643		0.89062	0.82773	0.86501	0.91979		0.89062	0.86083	0.91112	0.92225
	1208	0.88816	0.79879	0.86974	0.91363		0.88816	0.8267	0.86216	0.92038		0.88816	0.85946	0.90785	0.92161
	1209	0.87592	0.78721	0.8539	0.90227		0.87592	0.81542	0.84903	0.90612		0.87592	0.84778	0.89826	0.90744
	1210	0.87046	0.7833	0.84743	0.90159		0.87046	0.81179	0.84255	0.90175		0.87046	0.84336	0.88988	0.90381
	1211	0.88222	0.79434	0.85928	0.90872		0.88222	0.82365	0.85172	0.91118		0.88222	0.85495	0.90052	0.91214
	1212	0.88257	0.79476	0.86182	0.91709		0.88257	0.82465	0.85631	0.91865		0.88257	0.85553	0.90653	0.91486
	1213	0.90901	0.81891	0.89325	0.93652		0.90901	0.8497	0.883	0.93639		0.90901	0.88072	0.93164	0.93728
	1214	0.89894	0.80993	0.88173	0.92633		0.89894	0.84107	0.87247	0.92917		0.89894	0.8715	0.91973	0.92611
	1215	0.88705	0.79993	0.86831	0.91499		0.88705	0.83101	0.8623	0.9192		0.88705	0.86139	0.91002	0.91776
	1216	0.89951	0.81061	0.88157	0.92716		0.89951	0.84196	0.87472	0.92909		0.89951	0.87286	0.92162	0.93075
	1217	0.89648	0.80881	0.87894	0.92086		0.89648	0.83987	0.87389	0.92214		0.89648	0.87115	0.92138	0.9243
	1218	0.89707	0.81087	0.87927	0.92364		0.89707	0.84194	0.87386	0.92498		0.89707	0.87357	0.92178	0.92252
	1219	0.90141	0.81528	0.88757	0.92957		0.90141	0.8466	0.87961	0.92895		0.90141	0.87939	0.928	0.93025
	1220	0.89476	0.80908	0.87712	0.92628		0.89476	0.84001	0.87495	0.92368		0.89476	0.87414	0.9223	0.92399
	1221	0.88902	0.80406	0.87205	0.91954		0.88902	0.83491	0.86964	0.91614		0.88902	0.87029	0.91952	0.91802
	1222	0.89906	0.81383	0.88242	0.92579		0.89906	0.84468	0.87726	0.92329		0.89906	0.8815	0.92717	0.9273
	1223	0.89551	0.81087	0.87549	0.9224		0.89551	0.84178	0.87492	0.92243		0.89551	0.87962	0.92731	0.92514
	1224	0.88614	0.80255	0.86655	0.91446		0.88614	0.83299	0.86795	0.91311		0.88614	0.87184	0.91965	0.9126
	1225	0.88811	0.80537	0.87455	0.91376		0.88811	0.83616	0.87174	0.91151		0.88811	0.87536	0.92521	0.91788
	1226	0.89129	0.81019	0.87409	0.91902		0.89129	0.84138	0.87282	0.91578		0.89129	0.88079	0.9258	0.92107
	1227	0.87641	0.79763	0.86152	0.90949		0.87641	0.82839	0.85934	0.90506		0.87641	0.86784	0.91259	0.91249
	1228	0.89226	0.81296	0.87421	0.91981		0.89226	0.84412	0.8724	0.92189		0.89226	0.88398	0.92732	0.92035
	1229	0.88114	0.80326	0.86938	0.91259		0.88114	0.83421	0.86638	0.91304		0.88114	0.87442	0.92071	0.91468
	1230	0.88769	0.80913	0.87702	0.9119		0.88769	0.84024	0.87264	0.91703		0.88769	0.88064	0.9286	0.91632
	1231	0.87735	0.80195	0.86502	0.90508		0.87735	0.83256	0.86122	0.91678		0.87735	0.87301	0.91756	0.91507
	1232	0.89405	0.81707	0.88561	0.92053		0.89405	0.8484	0.87875	0.92725		0.89405	0.88937	0.93538	0.92583
	1233	0.88156	0.80653	0.87408	0.91477		0.88156	0.83758	0.86793	0.9196		0.88156	0.879	0.92517	0.91959
	1234	0.89124	0.81701	0.88161	0.92182		0.89124	0.84803	0.87632	0.92992		0.89124	0.88991	0.93142	0.92586
	1235	0.88553	0.8117	0.88148	0.92237		0.88553	0.84236	0.87146	0.92552		0.88553	0.88488	0.92971	0.92707
	1236	0.88938	0.8168	0.88305	0.92305		0.88938	0.84723	0.87376	0.93056		0.88938	0.89029	0.93106	0.93013
	1237	0.88421	0.81336	0.88227	0.91453		0.88421	0.84311	0.86988	0.92162		0.88421	0.88663	0.9292	0.91977
	1238	0.8733	0.80358	0.86938	0.90615		0.8733	0.83304	0.8635	0.91752		0.8733	0.87725	0.92351	0.91189
	1239	0.88427	0.81405	0.8784	0.91208		0.88427	0.84361	0.87126	0.92236		0.88427	0.88841	0.93061	0.91932
	1240	0.87353	0.80567	0.86783	0.91263		0.87353	0.83465	0.86219	0.91894		0.87353	0.8797	0.92237	0.91914
	1241	0.8745	0.80765	0.87027	0.91013		0.8745	0.83623	0.86447	0.91858		0.8745	0.88135	0.92472	0.91467
	1242	0.8767	0.81132	0.87509	0.91259		0.8767	0.83948	0.86734	0.92552		0.8767	0.88457	0.92766	0.91891
	1243	0.86972	0.80574	0.86855	0.90707		0.86972	0.8337	0.86393	0.91884		0.86972	0.87837	0.92202	0.91452
	1244	0.8678	0.80508	0.86809	0.90772		0.8678	0.83257	0.85996	0.92075		0.8678	0.87711	0.92429	0.91465
	1245	0.88033	0.81648	0.87872	0.91393		0.88033	0.84422	0.87233	0.92669		0.88033	0.88841	0.93093	0.92299
	1246	0.86641	0.80427	0.87271	0.90545		0.86641	0.8319	0.86389	0.91576		0.86641	0.87596	0.92511	0.90762
	1247	0.8634	0.80338	0.86254	0.90299		0.8634	0.83094	0.85815	0.91358		0.8634	0.87443	0.91915	0.9113
	1248	0.87062	0.81028	0.87227	0.91425		0.87062	0.8378	0.86641	0.9185		0.87062	0.88133	0.92948	0.91671
	1249	0.86691	0.80742	0.86832	0.91066		0.86691	0.83547	0.86472	0.91328		0.86691	0.87915	0.92624	0.91147
	1250	0.87668	0.81747	0.88416	0.92168		0.87668	0.84554	0.87502	0.92419		0.87668	0.88955	0.93671	0.92148
	1251	0.87624	0.81742	0.88625	0.92028		0.87624	0.84592	0.87556	0.92378		0.87624	0.89079	0.93754	0.92221
	1252	0.87543	0.81647	0.88545	0.92235		0.87543	0.84578	0.87716	0.92621		0.87543	0.89207	0.93611	0.92601
	1253	0.87389	0.81651	0.88559	0.91746		0.87389	0.84614	0.87744	0.92529		0.87389	0.89364	0.93764	0.92223
	1254	0.85411	0.79886	0.8634	0.89997		0.85411	0.82852	0.86112	0.91143		0.85411	0.87758	0.92414	0.90401
	1255	0.84869	0.79385	0.85918	0.89253		0.84869	0.82385	0.86111	0.907		0.84869	0.87447	0.92187	0.89698
	1256	0.83341	0.78101	0.84442	0.88074		0.83341	0.81119	0.84363	0.90253		0.83341	0.86288	0.91125	0.88728
	1257	0.84192	0.78935	0.85516	0.90278		0.84192	0.82031	0.85143	0.90352		0.84192	0.87329	0.9176	0.89807
	1258	0.83956	0.78769	0.85108	0.90352		0.83956	0.81905	0.85099	0.90565		0.83956	0.87233	0.91554	0.89626
	1259	0.83661	0.78609	0.8478	0.90213		0.83661	0.81771	0.8481	0.90338		0.83661	0.87117	0.91478	0.90139
	1260	0.85583	0.80456	0.86628	0.91924		0.85583	0.83721	0.8664	0.9222		0.85583	0.89097	0.93208	0.91353
	1261	0.84752	0.79708	0.86105	0.91323		0.84752	0.8303	0.86202	0.91775		0.84752	0.88429	0.92924	0.91083
	1262	0.85246	0.80186	0.8647	0.91367		0.85246	0.83537	0.86609	0.91929		0.85246	0.88939	0.93138	0.91253
	1263	0.84244	0.79247	0.85825	0.90815		0.84244	0.82643	0.86061	0.91163		0.84244	0.88072	0.92575	0.90973
	1264	0.83628	0.7882	0.84963	0.90501		0.83628	0.82193	0.85218	0.91186		0.83628	0.87629	0.92142	0.90231
	1265	0.8512	0.80257	0.86581	0.9152		0.8512	0.83681	0.86801	0.92053		0.8512	0.89156	0.93554	0.91265
	1266	0.84666	0.79991	0.8613	0.91637		0.84666	0.83363	0.86281	0.92081		0.84666	0.88893	0.93037	0.91281
	1267	0.8649	0.81876	0.88397	0.92966		0.8649	0.85236	0.88094	0.9317		0.8649	0.90868	0.94715	0.93162
	1268	0.85889	0.81337	0.88026	0.93092		0.85889	0.84633	0.87744	0.93046		0.85889	0.90376	0.94436	0.93109
	1269	0.86375	0.81906	0.88816	0.92946		0.86375	0.85164	0.8835	0.93172		0.86375	0.91027	0.95045	0.92935
	1270	0.85617	0.81355	0.88125	0.92549		0.85617	0.84578	0.88054	0.92824		0.85617	0.90537	0.94493	0.9227
	1271	0.85493	0.81158	0.88217	0.91928		0.85493	0.84387	0.88277	0.92193		0.85493	0.90483	0.94761	0.92193
	1272	0.84112	0.79922	0.86465	0.90822		0.84112	0.83152	0.86848	0.91574		0.84112	0.89344	0.93617	0.90857
	1273	0.84523	0.80288	0.87033	0.91124		0.84523	0.83503	0.87481	0.91921		0.84523	0.89817	0.94212	0.91434
	1274	0.84394	0.80375	0.86783	0.91314		0.84394	0.83649	0.87547	0.92184		0.84394	0.90043	0.94044	0.91176
	1275	0.83705	0.79833	0.85848	0.90892		0.83705	0.83083	0.86724	0.91711		0.83705	0.89549	0.93403	0.9078
	1276	0.84281	0.80373	0.87155	0.91671		0.84281	0.83688	0.87854	0.92286		0.84281	0.90209	0.94189	0.9134
	1277	0.84319	0.80549	0.87211	0.9159		0.84319	0.83901	0.8782	0.91944		0.84319	0.90472	0.93968	0.91342
	1278	0.83844	0.8026	0.86834	0.91103		0.83844	0.837	0.8746	0.91779		0.83844	0.90271	0.93724	0.911
	1279	0.83705	0.8016	0.85748	0.91236		0.83705	0.83646	0.87074	0.91771		0.83705	0.90256	0.93223	0.91258
	1280	0.83831	0.80329	0.86424	0.91621		0.83831	0.8392	0.87627	0.92127		0.83831	0.90547	0.93734	0.91343
	1281	0.83313	0.79926	0.86042	0.90737		0.83313	0.83629	0.87683	0.91042		0.83313	0.90259	0.93445	0.906
	1282	0.83141	0.79746	0.85597	0.90788		0.83141	0.83579	0.87073	0.91035		0.83141	0.90222	0.93012	0.90712
	1283	0.84148	0.80757	0.87266	0.9173		0.84148	0.84767	0.88821	0.92035		0.84148	0.91489	0.94303	0.91816
	1284	0.8349	0.80231	0.86368	0.91181		0.8349	0.84386	0.8809	0.91824		0.8349	0.91165	0.9375	0.91046
	1285	0.82939	0.79789	0.85948	0.90621		0.82939	0.84079	0.87979	0.9119		0.82939	0.90955	0.93588	0.90522
	1286	0.82688	0.79555	0.8523	0.90295		0.82688	0.83982	0.87587	0.90764		0.82688	0.90943	0.93098	0.90015
	1287	0.82393	0.79313	0.84939	0.90527		0.82393	0.83927	0.87386	0.90391		0.82393	0.91015	0.9289	0.90095
	1288	0.82763	0.79652	0.8585	0.90499		0.82763	0.84403	0.87998	0.90999		0.82763	0.9167	0.9361	0.90355
	1289	0.81732	0.78677	0.84983	0.89678		0.81732	0.83516	0.87427	0.90184		0.81732	0.90893	0.92978	0.89566
	1290	0.82728	0.7968	0.85585	0.90533		0.82728	0.84601	0.87981	0.90985		0.82728	0.92194	0.93827	0.90203
	1291	0.82841	0.7983	0.86647	0.90975		0.82841	0.84823	0.88683	0.91462		0.82841	0.92557	0.94401	0.90986
	1292	0.82921	0.80021	0.86342	0.91105		0.82921	0.85077	0.88586	0.91248		0.82921	0.92881	0.94116	0.907
	1293	0.82007	0.79147	0.85728	0.90187		0.82007	0.84257	0.88197	0.90943		0.82007	0.92086	0.93733	0.89998
	1294	0.82907	0.80286	0.86628	0.91431		0.82907	0.85456	0.89014	0.91761		0.82907	0.93336	0.9438	0.90911
	1295	0.83211	0.80654	0.86969	0.91797		0.83211	0.85954	0.89254	0.92059		0.83211	0.9383	0.94646	0.91532
	1296	0.82854	0.80281	0.86391	0.91813		0.82854	0.85743	0.88929	0.92087		0.82854	0.93607	0.94261	0.91205
	1297	0.83113	0.80737	0.87124	0.91378		0.83113	0.86414	0.89699	0.91989		0.83113	0.94141	0.94821	0.91087
	1298	0.82568	0.80265	0.86416	0.90819		0.82568	0.86149	0.89076	0.91716		0.82568	0.93671	0.94269	0.90741
	1299	0.83504	0.81318	0.87618	0.91975		0.83504	0.8738	0.90438	0.92392		0.83504	0.94717	0.95231	0.91807
	1300	0.82947	0.80812	0.87283	0.91646		0.82947	0.87138	0.90332	0.92092		0.82947	0.94238	0.9484	0.91342
	1301	0.81961	0.79996	0.86216	0.91192		0.81961	0.86569	0.89373	0.89718		0.81961	0.93449	0.94154	0.89649
	1302	0.83056	0.81224	0.87254	0.92735		0.83056	0.88057	0.90527	0.91033		0.83056	0.94711	0.95058	0.90903
	1303	0.83022	0.81202	0.8805	0.92388		0.83022	0.88276	0.91151	0.91342		0.83022	0.94676	0.95561	0.92124
	1304	0.83397	0.81835	0.88116	0.92636		0.83397	0.89137	0.91376	0.9175		0.83397	0.9531	0.95631	0.91806
	1305	0.81887	0.80473	0.86466	0.92071		0.81887	0.87991	0.90403	0.9101		0.81887	0.93825	0.94422	0.90744
	1306	0.82918	0.81685	0.87376	0.92305		0.82918	0.89432	0.91132	0.91631		0.82918	0.95023	0.95305	0.91417
	1307	0.82139	0.81054	0.87044	0.91965		0.82139	0.89031	0.90846	0.91201		0.82139	0.9433	0.94577	0.91231
	1308	0.81827	0.8092	0.86994	0.92243		0.81827	0.89107	0.90595	0.91546		0.81827	0.94117	0.94373	0.91023
	1309	0.82553	0.81822	0.88084	0.93121		0.82553	0.90285	0.91308	0.9242		0.82553	0.94999	0.95139	0.91797
	1310	0.82746	0.8211	0.88687	0.93677		0.82746	0.90846	0.9159	0.92836		0.82746	0.95224	0.95445	0.92115
	1311	0.81018	0.8047	0.86527	0.9235		0.81018	0.89446	0.90215	0.91096		0.81018	0.93351	0.93824	0.90985
	1312	0.79916	0.79565	0.85421	0.91275		0.79916	0.88769	0.8929	0.90389		0.79916	0.92202	0.92683	0.9
	1313	0.80097	0.79781	0.8608	0.91418		0.80097	0.89315	0.89826	0.90164		0.80097	0.92401	0.93269	0.89841
	1314	0.80042	0.79757	0.86192	0.91446		0.80042	0.89652	0.90179	0.90434		0.80042	0.92338	0.93493	0.8959
	1315	0.8047	0.80278	0.87026	0.91607		0.8047	0.90475	0.90574	0.90711		0.8047	0.9287	0.94021	0.89989
	1316	0.81001	0.80888	0.87421	0.92646		0.81001	0.91488	0.91122	0.91503		0.81001	0.93649	0.94488	0.9098
	1317	0.80814	0.80777	0.87657	0.91813		0.80814	0.91766	0.91217	0.90746		0.80814	0.93739	0.94611	0.90766
	1318	0.80128	0.80174	0.87035	0.91116		0.80128	0.91481	0.90442	0.89623		0.80128	0.93286	0.938	0.89587
	1319	0.79151	0.79288	0.86056	0.90394		0.79151	0.90789	0.89999	0.88539		0.79151	0.92447	0.93094	0.88993
	1320	0.78113	0.78393	0.85175	0.89519		0.78113	0.90155	0.89411	0.87972		0.78113	0.91744	0.92507	0.88112
	1321	0.78047	0.78316	0.85286	0.89219		0.78047	0.90292	0.89505	0.87796		0.78047	0.91794	0.92761	0.88148
	1322	0.78898	0.79242	0.86361	0.90202		0.78898	0.91504	0.90435	0.88628		0.78898	0.93006	0.93501	0.88911
	1323	0.78984	0.79347	0.86816	0.90617		0.78984	0.91829	0.90631	0.89147		0.78984	0.93241	0.93635	0.89406
	1324	0.77901	0.7834	0.85761	0.89498		0.77901	0.90841	0.89733	0.88278		0.77901	0.92115	0.92665	0.8813
	1325	0.78414	0.79022	0.86205	0.89703		0.78414	0.91651	0.905	0.8864		0.78414	0.92763	0.93311	0.88783
	1326	0.80219	0.80921	0.88531	0.91306		0.80219	0.93707	0.92353	0.90171		0.80219	0.947	0.95034	0.90512
	1327	0.80215	0.81189	0.88938	0.92368		0.80215	0.93939	0.92532	0.90516		0.80215	0.94661	0.94934	0.91272
	1328	0.80179	0.81487	0.88772	0.91913		0.80179	0.94241	0.92578	0.9092		0.80179	0.94684	0.94974	0.90934
	1329	0.78482	0.80059	0.87843	0.90113		0.78482	0.92673	0.91271	0.89187		0.78482	0.92729	0.93396	0.89234
	1330	0.784	0.80292	0.88248	0.89855		0.784	0.92855	0.91719	0.89084		0.784	0.92554	0.93705	0.89262
	1331	0.79215	0.81576	0.89357	0.90975		0.79215	0.94152	0.92565	0.90217		0.79215	0.93467	0.94487	0.90475
	1332	0.78365	0.81194	0.88582	0.9075		0.78365	0.93734	0.91778	0.89856		0.78365	0.92644	0.9342	0.89636
	1333	0.78864	0.82229	0.8944	0.90664		0.78864	0.94508	0.92446	0.89699		0.78864	0.9309	0.93981	0.8969
	1334	0.7829	0.82322	0.89449	0.90586		0.7829	0.94298	0.92322	0.89861		0.7829	0.92467	0.9341	0.89702
	1335	0.78802	0.83505	0.8997	0.91325		0.78802	0.95077	0.92907	0.90134		0.78802	0.92951	0.93951	0.90075
	1336	0.78075	0.83638	0.90082	0.91131		0.78075	0.94585	0.9258	0.90524		0.78075	0.92158	0.93367	0.89816
	1337	0.78577	0.85137	0.90838	0.91112		0.78577	0.95343	0.93198	0.90913		0.78577	0.92678	0.9422	0.90237
	1338	0.77657	0.8534	0.89707	0.90341		0.77657	0.94577	0.9223	0.90258		0.77657	0.9175	0.92943	0.89567
	1339	0.76737	0.85443	0.89847	0.8945		0.76737	0.93691	0.91845	0.89354		0.76737	0.90728	0.92509	0.88738
	1340	0.77199	0.87138	0.90529	0.90669		0.77199	0.94259	0.92039	0.89856		0.77199	0.91183	0.92542	0.89341
	1341	0.77582	0.88886	0.91084	0.91207		0.77582	0.9501	0.92643	0.90429		0.77582	0.91785	0.93386	0.89955
	1342	0.78241	0.90646	0.92289	0.92442		0.78241	0.95787	0.93911	0.91784		0.78241	0.92509	0.94215	0.90737
	1343	0.78676	0.92391	0.93075	0.93194		0.78676	0.9656	0.94068	0.92302		0.78676	0.93107	0.94605	0.91104
	1344	0.76733	0.91279	0.91794	0.91938		0.76733	0.94444	0.92657	0.91723		0.76733	0.90892	0.9259	0.89936
	1345	0.77372	0.92868	0.92409	0.92156		0.77372	0.95142	0.93297	0.91666		0.77372	0.91515	0.93557	0.90601
	1346	0.7753	0.94203	0.92845	0.929		0.7753	0.95579	0.93613	0.92362		0.7753	0.9179	0.93774	0.90782
	1347	0.76132	0.93843	0.9206	0.92039		0.76132	0.9426	0.92591	0.91233		0.76132	0.90365	0.92322	0.90023
	1348	0.76397	0.95273	0.91524	0.92867		0.76397	0.94804	0.92579	0.92039		0.76397	0.90912	0.92176	0.90033
	1349	0.76183	0.95707	0.92195	0.9484		0.76183	0.94446	0.93022	0.94283		0.76183	0.90602	0.92527	0.91828
	1350	0.77208	0.97784	0.92587	0.93935		0.77208	0.95819	0.9397	0.92965		0.77208	0.91991	0.9368	0.90601
	1351	0.61273	0.78257	0.81442	0.80191		0.61273	0.75952	0.78069	0.79209		0.61273	0.73108	0.76693	0.76285
	1352	0.62758	0.80534	0.83102	0.80253		0.62758	0.7774	0.79865	0.79864		0.62758	0.74974	0.78513	0.7643
	1353	0.61795	0.79547	0.82079	0.80668		0.61795	0.76427	0.79091	0.80693		0.61795	0.73852	0.7749	0.76908
	1354	0.60636	0.78824	0.80397	0.80072		0.60636	0.75419	0.77291	0.79533		0.60636	0.72928	0.75953	0.75117
	1355	0.61398	0.79944	0.81679	0.81141		0.61398	0.76243	0.78364	0.80913		0.61398	0.73774	0.7703	0.76218
	1356	0.61785	0.80456	0.81894	0.81681		0.61785	0.76574	0.78766	0.83524		0.61785	0.74104	0.77532	0.76635
	1357	0.61019	0.79827	0.81212	0.88417		0.61019	0.75817	0.77819	0.84118		0.61019	0.73289	0.76714	0.81582
	1358	0.60851	0.80035	0.81012	0.88507		0.60851	0.75867	0.77721	0.84209		0.60851	0.73196	0.76295	0.81887
	1359	0.60995	0.80168	0.81347	0.88571		0.60995	0.75921	0.78276	0.84694		0.60995	0.73096	0.76932	0.8284
	1360	0.61165	0.80384	0.81793	0.89435		0.61165	0.76133	0.78451	0.85271		0.61165	0.73161	0.77055	0.83072
	1361	0.61689	0.81095	0.82188	0.90038		0.61689	0.76881	0.78564	0.85757		0.61689	0.73754	0.77366	0.83631
	1362	0.62329	0.81718	0.82905	0.90468		0.62329	0.77595	0.7974	0.86479		0.62329	0.74313	0.78181	0.8452
	1363	0.62187	0.81357	0.83017	0.90216		0.62187	0.7728	0.79411	0.86135		0.62187	0.73921	0.77797	0.84994
	1364	0.62303	0.81239	0.83532	0.90951		0.62303	0.77319	0.80186	0.86668		0.62303	0.73931	0.78201	0.85043
	1365	0.63132	0.82163	0.84774	0.91432		0.63132	0.78405	0.81089	0.87547		0.63132	0.74845	0.78924	0.86195
	1366	0.6252	0.81436	0.83809	0.90868		0.6252	0.77879	0.80452	0.87392		0.6252	0.74232	0.77886	0.85962
	1367	0.62747	0.81418	0.8398	0.91255		0.62747	0.78002	0.81129	0.87595		0.62747	0.74302	0.78163	0.86537
	1368	0.62558	0.81297	0.83916	0.91626		0.62558	0.78074	0.80687	0.88135		0.62558	0.74175	0.77485	0.86846
	1369	0.62691	0.8097	0.83546	0.91153		0.62691	0.78026	0.81301	0.87656		0.62691	0.73973	0.77794	0.86624
	1370	0.61615	0.79445	0.82391	0.89818		0.61615	0.76996	0.79861	0.86683		0.61615	0.72757	0.76355	0.85736
	1371	0.6189	0.79313	0.82491	0.9056		0.6189	0.77342	0.81024	0.86947		0.6189	0.72856	0.76946	0.86371
	1372	0.6214	0.79523	0.82992	0.90564		0.6214	0.78019	0.80766	0.87708		0.6214	0.7314	0.76771	0.86144
	1373	0.61422	0.78338	0.82065	0.89818		0.61422	0.77394	0.7986	0.86617		0.61422	0.72339	0.75978	0.8559
	1374	0.63384	0.80548	0.84613	0.91531		0.63384	0.79946	0.81811	0.8858		0.63384	0.74483	0.78047	0.87679
	1375	0.64421	0.81696	0.85568	0.92704		0.64421	0.81403	0.83029	0.89946		0.64421	0.75608	0.79072	0.89156
	1376	0.63507	0.8037	0.84438	0.9172		0.63507	0.80379	0.82084	0.893		0.63507	0.74503	0.77953	0.87987
	1377	0.63782	0.80563	0.84379	0.91297		0.63782	0.80753	0.78756	0.88751		0.63782	0.74766	0.77841	0.87528
	1378	0.63636	0.80245	0.84348	0.91133		0.63636	0.80508	0.78797	0.88767		0.63636	0.74527	0.77469	0.8741
	1379	0.63603	0.80051	0.84287	0.9086		0.63603	0.80307	0.78861	0.88389		0.63603	0.7444	0.77758	0.8752
	1380	0.63924	0.8037	0.8427	0.91285		0.63924	0.80651	0.79071	0.89152		0.63924	0.74882	0.77921	0.87644
	1381	0.65624	0.82148	0.86639	0.92576		0.65624	0.82379	0.81548	0.90359		0.65624	0.76714	0.80428	0.89262
	1382	0.6454	0.80461	0.84533	0.91184		0.6454	0.80725	0.80058	0.88649		0.6454	0.75381	0.78769	0.87839
	1383	0.6464	0.80399	0.84688	0.91213		0.6464	0.80658	0.80391	0.88581		0.6464	0.75557	0.79503	0.88091
	1384	0.65683	0.81514	0.85999	0.9247		0.65683	0.81755	0.81532	0.89741		0.65683	0.76815	0.80463	0.8887
	1385	0.66224	0.82025	0.86283	0.92974		0.66224	0.82389	0.82435	0.89946		0.66224	0.77566	0.81983	0.89461
	1386	0.65729	0.81108	0.85187	0.9222		0.65729	0.81557	0.81588	0.89204		0.65729	0.77002	0.81112	0.88537
	1387	0.6564	0.80645	0.84712	0.9199		0.6564	0.8114	0.81768	0.89381		0.6564	0.7681	0.81399	0.88712
	1388	0.6571	0.8047	0.84486	0.92062		0.6571	0.81007	0.81676	0.89768		0.6571	0.76819	0.81271	0.88521
	1389	0.65266	0.79876	0.84192	0.91366		0.65266	0.80513	0.8141	0.8886		0.65266	0.76405	0.80913	0.87918
	1390	0.65607	0.79749	0.84149	0.91664		0.65607	0.80489	0.81816	0.88799		0.65607	0.7645	0.81247	0.88031
	1391	0.67202	0.81409	0.85807	0.92916		0.67202	0.82242	0.83809	0.90443		0.67202	0.78186	0.83069	0.89929
	1392	0.66536	0.80141	0.84898	0.92136		0.66536	0.81066	0.83136	0.90175		0.66536	0.77127	0.8235	0.88716
	1393	0.65757	0.79187	0.83887	0.91392		0.65757	0.80089	0.81785	0.88927		0.65757	0.76137	0.81204	0.87724
	1394	0.67117	0.80898	0.85661	0.92557		0.67117	0.81806	0.83609	0.90469		0.67117	0.7783	0.82986	0.89305
	1395	0.66532	0.80145	0.84403	0.91956		0.66532	0.81019	0.82429	0.89862		0.66532	0.77153	0.82039	0.89184
	1396	0.65292	0.78577	0.82697	0.91105		0.65292	0.7942	0.80819	0.88622		0.65292	0.75715	0.80155	0.8755
	1397	0.66634	0.79622	0.84161	0.91949		0.66634	0.80685	0.82403	0.89453		0.66634	0.77297	0.82315	0.88766
	1398	0.65935	0.78932	0.83109	0.91185		0.65935	0.79964	0.812	0.88783		0.65935	0.76851	0.81264	0.88041
	1399	0.67056	0.79849	0.8432	0.9251		0.67056	0.8086	0.82393	0.90174		0.67056	0.78236	0.82264	0.89862
	1400	0.69103	0.82229	0.86982	0.94489		0.69103	0.83208	0.84996	0.92167		0.69103	0.81005	0.84878	0.91392
	1401	0.67454	0.80013	0.84692	0.89977		0.67454	0.80976	0.82508	0.86892		0.67454	0.79257	0.82119	0.85169
	1402	0.67539	0.80056	0.84796	0.90259		0.67539	0.80945	0.82523	0.87217		0.67539	0.79672	0.82171	0.85415
	1403	0.67083	0.79555	0.84217	0.89861		0.67083	0.80399	0.8218	0.87485		0.67083	0.7957	0.8189	0.86205
	1404	0.67208	0.79394	0.84251	0.9035		0.67208	0.80274	0.82188	0.88129		0.67208	0.79826	0.81704	0.8624
	1405	0.66985	0.79334	0.84139	0.90466		0.66985	0.80187	0.81713	0.88008		0.66985	0.8	0.80157	0.85908
	1406	0.67573	0.79773	0.84979	0.9034		0.67573	0.80586	0.8248	0.88327		0.67573	0.80622	0.80653	0.86212
	1407	0.68257	0.80273	0.85546	0.91366		0.68257	0.81054	0.83052	0.89129		0.68257	0.8129	0.8145	0.8751
	1408	0.69466	0.81481	0.86985	0.92635		0.69466	0.82239	0.84362	0.90834		0.69466	0.82515	0.83143	0.88689
	1409	0.66414	0.77815	0.82934	0.89112		0.66414	0.7857	0.80344	0.87277		0.66414	0.78967	0.79724	0.85531
	1410	0.67427	0.78788	0.84026	0.89536		0.67427	0.79505	0.81548	0.87451		0.67427	0.79926	0.81113	0.85589
	1411	0.67459	0.78616	0.84293	0.90074		0.67459	0.79286	0.81386	0.87839		0.67459	0.79669	0.81213	0.86703
	1412	0.68026	0.79251	0.84506	0.90401		0.68026	0.79913	0.81909	0.88747		0.68026	0.80326	0.81793	0.86939
	1413	0.68159	0.78925	0.84268	0.90035		0.68159	0.79613	0.81923	0.87998		0.68159	0.80132	0.82018	0.86886
	1414	0.67258	0.77887	0.82905	0.88649		0.67258	0.78554	0.80376	0.86829		0.67258	0.79077	0.80741	0.85659
	1415	0.68386	0.79119	0.84457	0.89799		0.68386	0.79749	0.81916	0.87959		0.68386	0.80332	0.82674	0.86812
	1416	0.69351	0.80092	0.86007	0.91428		0.69351	0.8064	0.82903	0.8906		0.69351	0.8129	0.83618	0.87865
	1417	0.69186	0.79696	0.85252	0.90309		0.69186	0.8024	0.82278	0.8804		0.69186	0.80947	0.83498	0.87342
	1418	0.68594	0.78845	0.84507	0.89058		0.68594	0.79339	0.81309	0.8683		0.68594	0.80099	0.82642	0.85966
	1419	0.67582	0.77505	0.82909	0.88391		0.67582	0.77969	0.79912	0.85872		0.67582	0.78799	0.81557	0.85691
	1420	0.69405	0.79531	0.85251	0.89726		0.69405	0.79959	0.82158	0.87672		0.69405	0.80797	0.8408	0.86756
	1421	0.67792	0.77503	0.83481	0.88528		0.67792	0.77981	0.8015	0.86546		0.67792	0.78938	0.81909	0.85578
	1422	0.68893	0.78387	0.84371	0.8888		0.68893	0.78872	0.81217	0.86982		0.68893	0.79912	0.83102	0.86141
	1423	0.68269	0.77306	0.8335	0.88601		0.68269	0.77772	0.80389	0.86412		0.68269	0.78932	0.82363	0.85904
	1424	0.68277	0.77148	0.83265	0.88707		0.68277	0.77633	0.8026	0.86079		0.68277	0.78888	0.82155	0.8489
	1425	0.67998	0.76635	0.82331	0.88233		0.67998	0.7714	0.79585	0.85742		0.67998	0.78472	0.81812	0.84975
	1426	0.68346	0.76805	0.82709	0.88379		0.68346	0.77368	0.79886	0.85544		0.68346	0.78769	0.81939	0.85149
	1427	0.6735	0.75384	0.81405	0.875		0.6735	0.75952	0.78204	0.84708		0.6735	0.77433	0.80621	0.84565
	1428	0.67911	0.75897	0.82024	0.87848		0.67911	0.76498	0.78877	0.85613		0.67911	0.77987	0.81404	0.84656
	1429	0.67678	0.75556	0.81992	0.87539		0.67678	0.76172	0.78537	0.85463		0.67678	0.77734	0.81349	0.84481
	1430	0.68034	0.75398	0.81631	0.87644		0.68034	0.76058	0.78677	0.85363		0.68034	0.77741	0.8149	0.84407
	1431	0.67526	0.74721	0.80575	0.8729		0.67526	0.75406	0.775	0.8493		0.67526	0.77135	0.80575	0.84485
	1432	0.67004	0.73784	0.7978	0.86593		0.67004	0.74486	0.76713	0.84485		0.67004	0.76283	0.79647	0.83575
	1433	0.68667	0.75466	0.81552	0.88156		0.68667	0.76214	0.78516	0.85778		0.68667	0.78113	0.81456	0.84964
	1434	0.68445	0.74957	0.80936	0.8792		0.68445	0.75769	0.78028	0.85988		0.68445	0.777	0.81041	0.84896
	1435	0.68582	0.74906	0.80782	0.88014		0.68582	0.75777	0.78118	0.85475		0.68582	0.77739	0.81247	0.85149
	1436	0.67264	0.73041	0.78827	0.86635		0.67264	0.73964	0.76048	0.84696		0.67264	0.75953	0.79247	0.83479
	1437	0.69493	0.75362	0.81387	0.88208		0.69493	0.7644	0.78932	0.86258		0.69493	0.78457	0.82277	0.85238
	1438	0.70774	0.76466	0.82085	0.8944		0.70774	0.77663	0.80344	0.87568		0.70774	0.79703	0.83564	0.8663
	1439	0.71335	0.76854	0.82706	0.89686		0.71335	0.78126	0.80749	0.87524		0.71335	0.80136	0.8384	0.8727
	1440	0.71962	0.77135	0.83276	0.90711		0.71962	0.78524	0.8141	0.88485		0.71962	0.80522	0.84807	0.87807
	1441	0.733	0.78358	0.8482	0.91913		0.733	0.79816	0.82836	0.89782		0.733	0.81746	0.85801	0.88852
	1442	0.74031	0.7897	0.85551	0.92687		0.74031	0.8052	0.8352	0.90402		0.74031	0.82384	0.8663	0.89657
	1443	0.72799	0.77374	0.83605	0.91716		0.72799	0.7899	0.81762	0.89034		0.72799	0.80831	0.84846	0.88401
	1444	0.73356	0.77853	0.84468	0.92005		0.73356	0.79561	0.8258	0.90264		0.73356	0.81373	0.85445	0.89041
	1445	0.73674	0.78053	0.8435	0.91834		0.73674	0.79798	0.82906	0.90003		0.73674	0.81532	0.85972	0.89024
	1446	0.7315	0.7737	0.83381	0.91382		0.7315	0.79137	0.82152	0.89144		0.7315	0.80797	0.85009	0.88333
	1447	0.73285	0.77241	0.83373	0.91142		0.73285	0.79079	0.82051	0.89149		0.73285	0.80779	0.84964	0.88539
	1448	0.73782	0.77581	0.83457	0.92089		0.73782	0.79522	0.82493	0.89635		0.73782	0.81198	0.85111	0.89106
	1449	0.74123	0.77739	0.83685	0.92447		0.74123	0.79712	0.82846	0.90145		0.74123	0.8143	0.85585	0.89384
	1450	0.74681	0.78042	0.84087	0.92525		0.74681	0.8003	0.83613	0.90256		0.74681	0.81744	0.85933	0.89456
	1451	0.73198	0.76343	0.8209	0.91366		0.73198	0.78363	0.81432	0.89117		0.73198	0.80076	0.8374	0.88668
	1452	0.74339	0.77312	0.83446	0.92086		0.74339	0.79382	0.82679	0.90564		0.74339	0.81061	0.84749	0.8927
	1453	0.73623	0.76461	0.8224	0.91236		0.73623	0.78537	0.8193	0.90159		0.73623	0.80147	0.84398	0.88568
	1454	0.74127	0.76816	0.82601	0.91124		0.74127	0.78888	0.8226	0.9031		0.74127	0.80472	0.84973	0.88267
	1455	0.74363	0.76828	0.82635	0.91183		0.74363	0.78892	0.8226	0.9136		0.74363	0.80526	0.84825	0.88719
	1456	0.75878	0.78212	0.84313	0.91786		0.75878	0.80301	0.83802	0.92084		0.75878	0.81922	0.86671	0.89539
	1457	0.76211	0.78551	0.84671	0.93403		0.76211	0.80609	0.8382	0.91316		0.76211	0.82257	0.87188	0.89781
	1458	0.76231	0.78579	0.84718	0.93339		0.76231	0.80544	0.84238	0.91044		0.76231	0.82201	0.87156	0.89316
	1459	0.76176	0.78337	0.8447	0.93277		0.76176	0.80222	0.84036	0.90757		0.76176	0.8188	0.87014	0.8947
	1460	0.76008	0.77943	0.8372	0.93055		0.76008	0.79779	0.8351	0.90591		0.76008	0.81426	0.86415	0.88775
	1461	0.75234	0.77299	0.83031	0.92156		0.75234	0.79017	0.82452	0.89513		0.75234	0.80614	0.85475	0.87997
	1462	0.75463	0.77458	0.83008	0.92345		0.75463	0.79112	0.8257	0.89802		0.75463	0.80729	0.85385	0.88013
	1463	0.75465	0.77273	0.82852	0.92362		0.75465	0.7886	0.82303	0.89507		0.75465	0.80467	0.85252	0.8841
	1464	0.74648	0.76416	0.82161	0.91544		0.74648	0.77926	0.81416	0.88843		0.74648	0.79507	0.84249	0.87215
	1465	0.7529	0.77029	0.82656	0.92037		0.7529	0.78535	0.81821	0.89494		0.7529	0.80129	0.84749	0.87865
	1466	0.7613	0.7784	0.8376	0.92586		0.7613	0.79341	0.83282	0.90351		0.7613	0.80924	0.8583	0.88685
	1467	0.74631	0.76169	0.81702	0.91094		0.74631	0.77582	0.81107	0.88578		0.74631	0.79173	0.83316	0.87277
	1468	0.73902	0.75485	0.8104	0.90219		0.73902	0.76847	0.80411	0.87865		0.73902	0.78417	0.82205	0.86049
	1469	0.74689	0.7605	0.81678	0.91308		0.74689	0.77378	0.80711	0.88505		0.74689	0.79	0.83054	0.86984
	1470	0.76712	0.78093	0.84123	0.9281		0.76712	0.79425	0.83185	0.90245		0.76712	0.81081	0.85701	0.8863
	1471	0.75298	0.76518	0.82161	0.92113		0.75298	0.77758	0.81024	0.89331		0.75298	0.79436	0.83807	0.87865
	1472	0.7673	0.7783	0.8363	0.93121		0.7673	0.79044	0.82298	0.90515		0.7673	0.80771	0.85208	0.88872
	1473	0.75683	0.76702	0.82139	0.91858		0.75683	0.77817	0.81176	0.89158		0.75683	0.79531	0.83957	0.87764
	1474	0.75804	0.76776	0.82197	0.91903		0.75804	0.77844	0.81294	0.89413		0.75804	0.79563	0.84111	0.87539
	1475	0.77307	0.78163	0.83887	0.9345		0.77307	0.7926	0.82855	0.90705		0.77307	0.81001	0.86329	0.89365
	1476	0.76532	0.77155	0.82811	0.92612		0.76532	0.78217	0.81461	0.90067		0.76532	0.79983	0.8496	0.88261
	1477	0.76682	0.77204	0.82718	0.92479		0.76682	0.78269	0.81346	0.89892		0.76682	0.80031	0.85018	0.88406
	1478	0.78111	0.78498	0.84191	0.93874		0.78111	0.7955	0.82952	0.90969		0.78111	0.81311	0.86479	0.89718
	1479	0.76744	0.77114	0.827	0.92428		0.76744	0.78125	0.8174	0.89477		0.76744	0.79857	0.84838	0.88738
	1480	0.76558	0.76699	0.82404	0.92363		0.76558	0.77711	0.81298	0.89336		0.76558	0.79439	0.84438	0.88207
	1481	0.77677	0.77749	0.83328	0.92914		0.77677	0.78734	0.82179	0.90096		0.77677	0.80452	0.85384	0.88771
	1482	0.7751	0.7755	0.83031	0.93074		0.7751	0.78483	0.81554	0.90072		0.7751	0.80184	0.84947	0.88463
	1483	0.77717	0.777	0.83162	0.93246		0.77717	0.78618	0.82008	0.90286		0.77717	0.80296	0.85135	0.89077
	1484	0.77388	0.77267	0.82975	0.93198		0.77388	0.78162	0.81511	0.90229		0.77388	0.79764	0.84035	0.88659
	1485	0.77545	0.77289	0.83013	0.92985		0.77545	0.78125	0.8184	0.90017		0.77545	0.79698	0.84481	0.88499
	1486	0.77307	0.77004	0.82888	0.9259		0.77307	0.77817	0.8151	0.89823		0.77307	0.7929	0.84378	0.88289
	1487	0.76954	0.76574	0.82257	0.92076		0.76954	0.77357	0.81048	0.89392		0.76954	0.78774	0.83527	0.88266
	1488	0.77114	0.76565	0.82411	0.92477		0.77114	0.77348	0.81213	0.89983		0.77114	0.78738	0.83908	0.88259
	1489	0.77967	0.7739	0.83201	0.92772		0.77967	0.78177	0.81393	0.90649		0.77967	0.7956	0.8489	0.88604
	1490	0.77037	0.7651	0.82086	0.9214		0.77037	0.77269	0.807	0.89891		0.77037	0.7861	0.83468	0.87731
	1491	0.77294	0.76736	0.82201	0.92462		0.77294	0.77503	0.80656	0.89847		0.77294	0.78818	0.83452	0.88141
	1492	0.77548	0.76712	0.82088	0.92551		0.77548	0.77474	0.8068	0.90101		0.77548	0.78806	0.8355	0.88003
	1493	0.78183	0.77295	0.83391	0.93135		0.78183	0.78008	0.81441	0.90552		0.78183	0.79359	0.84845	0.88515
	1494	0.79466	0.78574	0.84268	0.94244		0.79466	0.79344	0.82569	0.9152		0.79466	0.80719	0.85955	0.89443
	1495	0.78321	0.77356	0.83014	0.93378		0.78321	0.78044	0.81424	0.90791		0.78321	0.79372	0.84589	0.89039
	1496	0.78997	0.77877	0.835	0.93255		0.78997	0.78618	0.82074	0.91067		0.78997	0.79983	0.85375	0.88612
	1497	0.78788	0.77465	0.82989	0.93133		0.78788	0.7819	0.81738	0.90873		0.78788	0.7954	0.85084	0.88796
	1498	0.78688	0.77258	0.82946	0.92775		0.78688	0.78009	0.81663	0.90379		0.78688	0.79334	0.84829	0.88439
	1499	0.78066	0.76483	0.82097	0.91926		0.78066	0.77238	0.80308	0.89623		0.78066	0.78484	0.83757	0.88102
	1500	0.78703	0.76975	0.82633	0.926		0.78703	0.77736	0.81414	0.90103		0.78703	0.78924	0.84415	0.88489
	1501	0.7952	0.77534	0.83411	0.90266		0.7952	0.78366	0.82055	0.87848		0.7952	0.79548	0.85609	0.85962
	1502	0.79312	0.77221	0.83035	0.90431		0.79312	0.7807	0.81514	0.8807		0.79312	0.79192	0.84623	0.86201
	1503	0.79591	0.77416	0.83273	0.90285		0.79591	0.78262	0.81668	0.88385		0.79591	0.79315	0.8469	0.87273
	1504	0.79578	0.77271	0.82992	0.90464		0.79578	0.78135	0.81786	0.8884		0.79578	0.79135	0.84916	0.86879
	1505	0.80034	0.77747	0.83629	0.91023		0.80034	0.78632	0.82165	0.89527		0.80034	0.79557	0.85167	0.87161
	1506	0.81549	0.79129	0.85008	0.91582		0.81549	0.80067	0.83315	0.90427		0.81549	0.81009	0.86654	0.88168
	1507	0.81356	0.789	0.85007	0.91608		0.81356	0.79824	0.83256	0.90238		0.81356	0.8071	0.86469	0.88301
	1508	0.81592	0.79131	0.85242	0.9177		0.81592	0.80027	0.83406	0.90705		0.81592	0.8088	0.86454	0.88353
	1509	0.81985	0.79335	0.85331	0.92134		0.81985	0.80232	0.838	0.90584		0.81985	0.81083	0.87248	0.88662
	1510	0.82378	0.79759	0.85764	0.9254		0.82378	0.80635	0.84009	0.90498		0.82378	0.81478	0.87236	0.88763
	1511	0.81672	0.78969	0.84859	0.91858		0.81672	0.79865	0.82964	0.9011		0.81672	0.80697	0.86053	0.88408
	1512	0.81087	0.78346	0.83852	0.9109		0.81087	0.792	0.82327	0.89548		0.81087	0.80006	0.85409	0.87713
	1513	0.81106	0.78097	0.84007	0.9102		0.81106	0.79	0.82382	0.89285		0.81106	0.79801	0.85115	0.87317
	1514	0.80927	0.77993	0.83625	0.90757		0.80927	0.78857	0.82027	0.88869		0.80927	0.79629	0.85268	0.86682
	1515	0.80389	0.7736	0.82809	0.90165		0.80389	0.78196	0.81235	0.88462		0.80389	0.78938	0.84653	0.86361
	1516	0.81031	0.77883	0.83426	0.90825		0.81031	0.78692	0.82015	0.8902		0.81031	0.79455	0.84987	0.86756
	1517	0.80521	0.77411	0.82976	0.90364		0.80521	0.78222	0.81637	0.88373		0.80521	0.78949	0.84752	0.8687
	1518	0.81724	0.78528	0.84005	0.90887		0.81724	0.79337	0.82684	0.8891		0.81724	0.80073	0.85535	0.87041
	1519	0.80728	0.77489	0.83167	0.90693		0.80728	0.78232	0.8148	0.88472		0.80728	0.78948	0.84343	0.87131
	1520	0.82471	0.79129	0.85305	0.91969		0.82471	0.79884	0.83483	0.90036		0.82471	0.8065	0.86267	0.88182
	1521	0.82424	0.78944	0.84829	0.9227		0.82424	0.7969	0.83104	0.90247		0.82424	0.80476	0.86073	0.88657
	1522	0.82801	0.79258	0.84834	0.92283		0.82801	0.79998	0.83258	0.90125		0.82801	0.80809	0.86401	0.8856
	1523	0.83042	0.79324	0.84935	0.92823		0.83042	0.80045	0.83427	0.90355		0.83042	0.80899	0.86543	0.89318
	1524	0.83235	0.79379	0.84788	0.93018		0.83235	0.80104	0.8359	0.90488		0.83235	0.81024	0.86319	0.89438
	1525	0.8329	0.79419	0.84903	0.92613		0.8329	0.80157	0.83694	0.90153		0.8329	0.81079	0.86626	0.89251
	1526	0.82487	0.78458	0.83723	0.92128		0.82487	0.79194	0.82573	0.89727		0.82487	0.80164	0.85472	0.88796
	1527	0.84124	0.79933	0.85414	0.93637		0.84124	0.80723	0.8409	0.90746		0.84124	0.81717	0.87043	0.90233
	1528	0.83899	0.79774	0.85405	0.93977		0.83899	0.80562	0.84123	0.91684		0.83899	0.81567	0.87052	0.90187
	1529	0.84385	0.8004	0.8568	0.94191		0.84385	0.80855	0.84366	0.91741		0.84385	0.81906	0.87656	0.90726
	1530	0.84572	0.80137	0.85676	0.93675		0.84572	0.80936	0.84264	0.9156		0.84572	0.82029	0.88086	0.90516
	1531	0.82851	0.78508	0.84145	0.92166		0.82851	0.79247	0.82637	0.90089		0.82851	0.80306	0.86018	0.89376
	1532	0.84112	0.79494	0.85424	0.93242		0.84112	0.80283	0.8384	0.90786		0.84112	0.81438	0.87421	0.8996
	1533	0.8341	0.78912	0.84496	0.92802		0.8341	0.7961	0.82906	0.90406		0.8341	0.80788	0.868	0.89558
	1534	0.83878	0.79149	0.84868	0.92842		0.83878	0.79846	0.83239	0.904		0.83878	0.81096	0.87204	0.89824
	1535	0.83313	0.786	0.84568	0.9265		0.83313	0.79277	0.83143	0.8966		0.83313	0.8054	0.86674	0.8911
	1536	0.83043	0.78246	0.83598	0.91754		0.83043	0.78894	0.82143	0.89756		0.83043	0.80192	0.85814	0.88596
	1537	0.81609	0.7682	0.81778	0.90517		0.81609	0.77431	0.80389	0.88598		0.81609	0.78754	0.83712	0.87413
	1538	0.82613	0.77715	0.83092	0.90852		0.82613	0.78348	0.81888	0.89152		0.82613	0.79717	0.85296	0.87618
	1539	0.82318	0.7725	0.82852	0.90633		0.82318	0.77886	0.81554	0.88825		0.82318	0.79296	0.84752	0.87985
	1540	0.82516	0.77289	0.8312	0.90588		0.82516	0.77922	0.81932	0.88872		0.82516	0.79355	0.85251	0.87676
	1541	0.82713	0.77447	0.83357	0.91221		0.82713	0.78082	0.81896	0.89512		0.82713	0.79546	0.85214	0.88138
	1542	0.83468	0.78141	0.83801	0.91629		0.83468	0.788	0.82408	0.90323		0.83468	0.80277	0.85671	0.88864
	1543	0.81762	0.76312	0.8195	0.902		0.81762	0.76946	0.80706	0.88934		0.81762	0.78421	0.83812	0.87462
	1544	0.82107	0.76664	0.82125	0.90648		0.82107	0.77284	0.80505	0.89398		0.82107	0.78745	0.8394	0.87557
	1545	0.83824	0.78192	0.83701	0.92409		0.83824	0.78831	0.8249	0.90759		0.83824	0.80328	0.85797	0.89415
	1546	0.83837	0.78097	0.83448	0.92304		0.83837	0.78761	0.82444	0.90634		0.83837	0.80262	0.85979	0.8898
	1547	0.82914	0.77195	0.82958	0.91663		0.82914	0.77859	0.82021	0.90146		0.82914	0.79347	0.84978	0.88406
	1548	0.84533	0.78688	0.84077	0.9308		0.84533	0.79413	0.83245	0.91238		0.84533	0.80895	0.86532	0.89687
	1549	0.83028	0.77254	0.82838	0.92072		0.83028	0.77978	0.81665	0.90262		0.83028	0.79394	0.84643	0.88813
	1550	0.82277	0.76394	0.81607	0.90536		0.82277	0.77158	0.80676	0.8944		0.82277	0.78525	0.84253	0.87862
	1551	0.81631	0.75697	0.8091	0.89875		0.81631	0.765	0.79959	0.8866		0.81631	0.77788	0.83707	0.87184
	1552	0.82057	0.76097	0.81237	0.90311		0.82057	0.76939	0.80725	0.89856		0.82057	0.78176	0.8399	0.8779
	1553	0.83186	0.76993	0.8218	0.90791		0.83186	0.77944	0.81746	0.90316		0.83186	0.7911	0.85203	0.88565
	1554	0.82386	0.76249	0.81571	0.89941		0.82386	0.77261	0.81023	0.89413		0.82386	0.78332	0.84217	0.87307
	1555	0.82385	0.76246	0.8142	0.89889		0.82385	0.7728	0.80742	0.89311		0.82385	0.78284	0.8366	0.87078
	1556	0.83494	0.77041	0.82611	0.90043		0.83494	0.78139	0.82196	0.90089		0.83494	0.79132	0.85005	0.87692
	1557	0.8205	0.75788	0.81226	0.89604		0.8205	0.76833	0.8066	0.88447		0.8205	0.7775	0.83389	0.86157
	1558	0.83415	0.77054	0.8238	0.9052		0.83415	0.78112	0.81838	0.89077		0.83415	0.79029	0.84564	0.8686
	1559	0.82731	0.76322	0.81321	0.90106		0.82731	0.77346	0.80618	0.88797		0.82731	0.78257	0.83344	0.86904
	1560	0.83953	0.77461	0.82296	0.91281		0.83953	0.78495	0.8214	0.9016		0.83953	0.79371	0.84811	0.87513
	1561	0.83577	0.77144	0.81823	0.90989		0.83577	0.78127	0.81808	0.89864		0.83577	0.79	0.84299	0.87419
	1562	0.82431	0.7599	0.80691	0.89728		0.82431	0.76928	0.80357	0.88593		0.82431	0.77786	0.82905	0.86107
	1563	0.81859	0.75356	0.80311	0.8905		0.81859	0.76264	0.79522	0.8776		0.81859	0.77136	0.82286	0.85611
	1564	0.81676	0.75118	0.80158	0.89053		0.81676	0.76	0.79334	0.88196		0.81676	0.76881	0.8212	0.85482
	1565	0.84196	0.77378	0.82502	0.90937		0.84196	0.7833	0.81866	0.90026		0.84196	0.79231	0.84848	0.87634
	1566	0.83895	0.77039	0.81992	0.90883		0.83895	0.77986	0.81342	0.90183		0.83895	0.78855	0.84277	0.87578
	1567	0.84924	0.78043	0.83078	0.91604		0.84924	0.79056	0.82712	0.90749		0.84924	0.79917	0.85389	0.88742
	1568	0.85276	0.78335	0.83192	0.92096		0.85276	0.79401	0.82884	0.91365		0.85276	0.8025	0.85723	0.88578
	1569	0.85103	0.78085	0.83354	0.92259		0.85103	0.79209	0.82951	0.91442		0.85103	0.8002	0.85869	0.88591
	1570	0.85631	0.78481	0.83324	0.92478		0.85631	0.79709	0.82949	0.91634		0.85631	0.80538	0.86317	0.88961
	1571	0.84435	0.77258	0.82316	0.91547		0.84435	0.78538	0.8187	0.90275		0.84435	0.79334	0.84907	0.88477
	1572	0.84691	0.77446	0.82577	0.91474		0.84691	0.78772	0.82192	0.90478		0.84691	0.79547	0.85529	0.88236
	1573	0.85205	0.77754	0.8323	0.9233		0.85205	0.79161	0.82802	0.90954		0.85205	0.79981	0.85842	0.89061
	1574	0.86174	0.78527	0.84287	0.93069		0.86174	0.8002	0.83747	0.91666		0.86174	0.80899	0.87069	0.89665
	1575	0.8564	0.7788	0.83631	0.92683		0.8564	0.7938	0.82951	0.91206		0.8564	0.80296	0.86211	0.89401
	1576	0.85366	0.77415	0.83216	0.92395		0.85366	0.78936	0.82653	0.90749		0.85366	0.79904	0.85916	0.88628
	1577	0.86371	0.78403	0.84313	0.93431		0.86371	0.79936	0.83201	0.91714		0.86371	0.80934	0.86583	0.89587
	1578	0.87095	0.78909	0.84907	0.94313		0.87095	0.80476	0.84002	0.92735		0.87095	0.81555	0.87393	0.90579
	1579	0.88015	0.79758	0.85905	0.95104		0.88015	0.81352	0.84982	0.93487		0.88015	0.8246	0.88716	0.91311
	1580	0.86815	0.78598	0.84469	0.93887		0.86815	0.80151	0.83641	0.92538		0.86815	0.81266	0.87512	0.8999
	1581	0.86004	0.77746	0.83716	0.92906		0.86004	0.79317	0.83004	0.91874		0.86004	0.80421	0.86447	0.89236
	1582	0.86889	0.78505	0.84486	0.93364		0.86889	0.80071	0.83691	0.91939		0.86889	0.81223	0.87446	0.8985
	1583	0.85391	0.7712	0.82771	0.92258		0.85391	0.78629	0.81931	0.90985		0.85391	0.7975	0.85467	0.88873
	1584	0.86873	0.783	0.8423	0.93688		0.86873	0.79809	0.83613	0.92226		0.86873	0.81009	0.86962	0.89658
	1585	0.87548	0.78822	0.84979	0.9398		0.87548	0.80314	0.84286	0.92611		0.87548	0.81534	0.87663	0.90292
	1586	0.86073	0.77464	0.83519	0.92831		0.86073	0.78891	0.82968	0.91447		0.86073	0.80125	0.86101	0.8906
	1587	0.85855	0.77232	0.83558	0.92476		0.85855	0.78588	0.82493	0.9134		0.85855	0.79829	0.85752	0.88933
	1588	0.86579	0.77961	0.84299	0.93067		0.86579	0.79238	0.83268	0.92215		0.86579	0.80469	0.86566	0.8933
	1589	0.85544	0.76916	0.82624	0.92305		0.85544	0.78136	0.81949	0.90949		0.85544	0.79377	0.84963	0.88481
	1590	0.85842	0.77122	0.83089	0.92269		0.85842	0.78297	0.82246	0.90966		0.85842	0.79571	0.85819	0.88306
	1591	0.85886	0.77023	0.82837	0.92509		0.85886	0.78177	0.82094	0.91288		0.85886	0.79467	0.85618	0.88967
	1592	0.87214	0.78285	0.84443	0.93553		0.87214	0.79401	0.83562	0.92505		0.87214	0.80753	0.87259	0.89803
	1593	0.86573	0.7763	0.83525	0.93048		0.86573	0.78718	0.82753	0.91963		0.86573	0.80044	0.86483	0.89317
	1594	0.8723	0.78309	0.84419	0.93498		0.8723	0.79373	0.833	0.91942		0.8723	0.80722	0.8704	0.89401
	1595	0.87159	0.78178	0.84185	0.93521		0.87159	0.79187	0.83066	0.92126		0.87159	0.80536	0.86939	0.89945
	1596	0.88106	0.79138	0.85104	0.93962		0.88106	0.80115	0.83976	0.92792		0.88106	0.81461	0.87667	0.90084
	1597	0.86998	0.78064	0.83834	0.93061		0.86998	0.78988	0.82968	0.91873		0.86998	0.80269	0.86493	0.89476
	1598	0.88486	0.79256	0.85499	0.94091		0.88486	0.80174	0.8438	0.93039		0.88486	0.81517	0.88301	0.90418
	1599	0.8695	0.77865	0.8405	0.92857		0.8695	0.78733	0.83316	0.92103		0.8695	0.80051	0.86706	0.89791
	1600	0.86125	0.77106	0.83107	0.9173		0.86125	0.77914	0.81975	0.91042		0.86125	0.79198	0.85277	0.88205
	1601	0.84942	0.76063	0.82113	0.89725		0.84942	0.76821	0.81266	0.88736		0.84942	0.77999	0.84385	0.87172
	1602	0.85583	0.76637	0.82457	0.9079		0.85583	0.77417	0.81533	0.89699		0.85583	0.78637	0.85037	0.88279
	1603	0.87158	0.78017	0.84347	0.92272		0.87158	0.78843	0.83766	0.91321		0.87158	0.80052	0.8672	0.90657
	1604	0.87088	0.77715	0.83779	0.92334		0.87088	0.78577	0.82973	0.91375		0.87088	0.79815	0.86477	0.89976
	1605	0.85484	0.76365	0.82211	0.90581		0.85484	0.77223	0.81513	0.8951		0.85484	0.78377	0.84314	0.87991
	1606	0.85213	0.75947	0.81947	0.89927		0.85213	0.76868	0.80964	0.89276		0.85213	0.78012	0.84019	0.87702
	1607	0.86985	0.77524	0.83572	0.91535		0.86985	0.78545	0.82962	0.90741		0.86985	0.79724	0.86521	0.89225
	1608	0.86804	0.77238	0.83128	0.9191		0.86804	0.783	0.82197	0.91552		0.86804	0.79478	0.85579	0.89693
	1609	0.8766	0.77892	0.8382	0.9207		0.8766	0.79061	0.83418	0.9147		0.8766	0.80224	0.86819	0.90141
	1610	0.87792	0.7797	0.84123	0.92135		0.87792	0.79192	0.83468	0.915		0.87792	0.8036	0.86869	0.89944
	1611	0.87675	0.77798	0.8405	0.92062		0.87675	0.79073	0.83324	0.91226		0.87675	0.80235	0.86841	0.89931
	1612	0.87196	0.77309	0.83706	0.91631		0.87196	0.78648	0.83279	0.90736		0.87196	0.7978	0.86235	0.89189
	1613	0.86447	0.76502	0.82554	0.90908		0.86447	0.77891	0.81561	0.89759		0.86447	0.79027	0.84812	0.88289
	1614	0.88257	0.78079	0.84095	0.92297		0.88257	0.79557	0.83918	0.91129		0.88257	0.80744	0.87205	0.89294
	1615	0.88669	0.7831	0.84596	0.92596		0.88669	0.79846	0.84325	0.913		0.88669	0.81035	0.87602	0.90075
	1616	0.88709	0.78382	0.84665	0.92931		0.88709	0.79944	0.84274	0.91716		0.88709	0.81101	0.87341	0.90031
	1617	0.89663	0.79182	0.8584	0.933		0.89663	0.8082	0.85762	0.91565		0.89663	0.82032	0.88765	0.908
	1618	0.88814	0.78405	0.8487	0.92579		0.88814	0.80069	0.8419	0.90676		0.88814	0.81241	0.868	0.89891
	1619	0.89463	0.78808	0.8519	0.92726		0.89463	0.80488	0.85018	0.90872		0.89463	0.8172	0.87831	0.90433
	1620	0.88897	0.78306	0.84765	0.92525		0.88897	0.79978	0.84491	0.90942		0.88897	0.81152	0.87298	0.9009
	1621	0.89421	0.78842	0.85181	0.9278		0.89421	0.8048	0.84871	0.9142		0.89421	0.81668	0.87936	0.90419
	1622	0.88595	0.78025	0.8452	0.9214		0.88595	0.79672	0.84384	0.90699		0.88595	0.80825	0.86783	0.89852
	1623	0.88249	0.7768	0.83899	0.91892		0.88249	0.79292	0.83849	0.905		0.88249	0.80393	0.86398	0.89515
	1624	0.87222	0.76781	0.8285	0.91178		0.87222	0.78319	0.82461	0.89509		0.87222	0.79394	0.85106	0.88242
	1625	0.88075	0.77532	0.84039	0.91472		0.88075	0.79022	0.83557	0.89715		0.88075	0.80099	0.86471	0.89094
	1626	0.88321	0.77653	0.83816	0.92094		0.88321	0.7908	0.83363	0.90244		0.88321	0.8021	0.86343	0.89563
	1627	0.89575	0.789	0.8539	0.93034		0.89575	0.80313	0.84968	0.90978		0.89575	0.81475	0.88009	0.90534
	1628	0.90479	0.7962	0.86212	0.93949		0.90479	0.80991	0.85845	0.92066		0.90479	0.82173	0.8948	0.91142
	1629	0.8951	0.78685	0.84946	0.92829		0.8951	0.79979	0.84481	0.91001		0.8951	0.8117	0.88028	0.90285
	1630	0.89535	0.78609	0.84988	0.92404		0.89535	0.79874	0.84331	0.90657		0.89535	0.81089	0.87696	0.89885
	1631	0.88596	0.77872	0.84444	0.92064		0.88596	0.79073	0.83955	0.90387		0.88596	0.80247	0.8691	0.90098
	1632	0.90573	0.79553	0.86175	0.93851		0.90573	0.80714	0.85543	0.91854		0.90573	0.82006	0.88975	0.91138
	1633	0.89946	0.78972	0.85041	0.93202		0.89946	0.80122	0.84218	0.91347		0.89946	0.81392	0.88138	0.90796
	1634	0.88619	0.77721	0.8395	0.91773		0.88619	0.78828	0.83369	0.89944		0.88619	0.8011	0.86542	0.88964
	1635	0.88123	0.77394	0.83814	0.91388		0.88123	0.78431	0.83207	0.89405		0.88123	0.79677	0.86057	0.88795
	1636	0.87238	0.7655	0.8265	0.90563		0.87238	0.77548	0.81944	0.89065		0.87238	0.78814	0.85369	0.88091
	1637	0.88647	0.77776	0.84152	0.91927		0.88647	0.78772	0.83485	0.9008		0.88647	0.80101	0.86694	0.89319
	1638	0.89755	0.78673	0.84941	0.92677		0.89755	0.79662	0.84301	0.90999		0.89755	0.81036	0.88009	0.90323
	1639	0.88916	0.77951	0.84206	0.91522		0.88916	0.78944	0.83475	0.90031		0.88916	0.80315	0.86723	0.89796
	1640	0.89753	0.7874	0.85432	0.92952		0.89753	0.7979	0.8452	0.90928		0.89753	0.81161	0.8758	0.904
	1641	0.89175	0.78044	0.84609	0.92743		0.89175	0.79088	0.84065	0.90604		0.89175	0.80499	0.87202	0.90339
	1642	0.89686	0.78549	0.84892	0.93175		0.89686	0.79638	0.84172	0.91382		0.89686	0.81053	0.87334	0.90669
	1643	0.89234	0.78185	0.84343	0.92897		0.89234	0.79301	0.84031	0.90775		0.89234	0.80685	0.87201	0.90383
	1644	0.89169	0.77994	0.84189	0.92611		0.89169	0.79162	0.83502	0.91265		0.89169	0.80554	0.87017	0.90482
	1645	0.89417	0.78206	0.8464	0.93035		0.89417	0.79416	0.84074	0.91419		0.89417	0.80799	0.87289	0.90508
	1646	0.89359	0.7822	0.84341	0.93039		0.89359	0.7946	0.83798	0.91349		0.89359	0.80804	0.86729	0.90357
	1647	0.89632	0.78319	0.84887	0.93199		0.89632	0.79583	0.84209	0.9138		0.89632	0.80952	0.87254	0.90872
	1648	0.90479	0.79139	0.86024	0.94374		0.90479	0.80459	0.85652	0.92188		0.90479	0.81849	0.88506	0.91577
	1649	0.9032	0.78814	0.85295	0.94169		0.9032	0.8013	0.84593	0.92238		0.9032	0.8155	0.87985	0.91804
	1650	0.90507	0.78942	0.85239	0.93687		0.90507	0.80274	0.85051	0.9187		0.90507	0.81679	0.88187	0.91507
	1651	0.89009	0.77553	0.83826	0.92642		0.89009	0.78848	0.83231	0.91076		0.89009	0.80229	0.86647	0.90299
	1652	0.90924	0.79158	0.85449	0.93845		0.90924	0.80556	0.85398	0.92967		0.90924	0.81976	0.88699	0.91704
	1653	0.90956	0.79266	0.85917	0.94145		0.90956	0.80658	0.8539	0.9337		0.90956	0.82039	0.88648	0.92233
	1654	0.91838	0.80044	0.86826	0.94112		0.91838	0.81498	0.86129	0.9328		0.91838	0.82817	0.89529	0.91983
	1655	0.90119	0.78375	0.84744	0.92223		0.90119	0.79795	0.84212	0.92095		0.90119	0.81058	0.87693	0.90339
	1656	0.89235	0.77573	0.84226	0.90663		0.89235	0.79007	0.84092	0.91418		0.89235	0.8021	0.87208	0.8927
	1657	0.90384	0.78546	0.85213	0.93313		0.90384	0.79995	0.84697	0.92492		0.90384	0.81172	0.88003	0.91145
	1658	0.88639	0.76936	0.82972	0.91959		0.88639	0.78338	0.82555	0.90917		0.88639	0.7946	0.86021	0.89924
	1659	0.87745	0.76034	0.82391	0.90832		0.87745	0.77397	0.81603	0.89748		0.87745	0.78496	0.84818	0.89154
	1660	0.87582	0.75913	0.8207	0.91033		0.87582	0.77268	0.81495	0.89662		0.87582	0.78327	0.84683	0.8891
	1661	0.87915	0.76071	0.82354	0.91231		0.87915	0.77447	0.81929	0.89898		0.87915	0.78514	0.85187	0.89205
	1662	0.8999	0.77927	0.84361	0.93019		0.8999	0.79325	0.84198	0.9188		0.8999	0.80452	0.87812	0.90944
	1663	0.90127	0.77921	0.84176	0.9337		0.90127	0.79296	0.84001	0.9186		0.90127	0.80468	0.87532	0.9123
	1664	0.89005	0.77065	0.83579	0.92217		0.89005	0.78383	0.82885	0.91436		0.89005	0.79529	0.85847	0.90212
	1665	0.87773	0.75945	0.82078	0.91037		0.87773	0.77162	0.81402	0.8991		0.87773	0.78339	0.84547	0.89181
	1666	0.88971	0.77096	0.83192	0.9233		0.88971	0.78315	0.82505	0.91043		0.88971	0.79522	0.85932	0.89657
	1667	0.89795	0.77769	0.84094	0.93357		0.89795	0.78929	0.83626	0.91792		0.89795	0.80229	0.86645	0.90813
	1668	0.89522	0.77631	0.84097	0.92985		0.89522	0.7874	0.83433	0.91737		0.89522	0.80063	0.86421	0.90251
	1669	0.88653	0.76877	0.82578	0.92087		0.88653	0.77947	0.81864	0.90947		0.88653	0.79274	0.84548	0.8972
	1670	0.89777	0.77756	0.83748	0.92566		0.89777	0.78803	0.83003	0.91634		0.89777	0.80252	0.86195	0.90356
	1671	0.89996	0.77897	0.84144	0.93126		0.89996	0.78967	0.83308	0.91894		0.89996	0.80498	0.86735	0.91372
	1672	0.91892	0.79453	0.86036	0.9446		0.91892	0.805	0.84827	0.93271		0.91892	0.82168	0.88523	0.92225
	1673	0.9173	0.79256	0.85841	0.94965		0.9173	0.80287	0.8484	0.93425		0.9173	0.82021	0.88461	0.92551
	1674	0.92828	0.80121	0.86964	0.95825		0.92828	0.81165	0.85938	0.94834		0.92828	0.83016	0.89838	0.93695
	1675	0.91652	0.79027	0.85443	0.94816		0.91652	0.8003	0.84213	0.93747		0.91652	0.8192	0.88248	0.92928
	1676	0.90188	0.77795	0.84418	0.93967		0.90188	0.78759	0.83332	0.92589		0.90188	0.80659	0.87088	0.91457
	1677	0.91444	0.78797	0.85506	0.94417		0.91444	0.79809	0.84514	0.93354		0.91444	0.81772	0.8845	0.92372
	1678	0.90203	0.77773	0.84214	0.93563		0.90203	0.78767	0.83126	0.92507		0.90203	0.80683	0.8683	0.91506
	1679	0.89888	0.77487	0.83788	0.93191		0.89888	0.78529	0.82757	0.91881		0.89888	0.80411	0.86473	0.91241
	1680	0.90423	0.77971	0.84395	0.93933		0.90423	0.79028	0.83758	0.92664		0.90423	0.80893	0.87188	0.91365
	1681	0.89117	0.7675	0.82656	0.92261		0.89117	0.77891	0.82117	0.9092		0.89117	0.79665	0.85766	0.90198
	1682	0.88019	0.75735	0.81426	0.91247		0.88019	0.76904	0.81064	0.90039		0.88019	0.78593	0.84296	0.89343
	1683	0.89382	0.76858	0.82957	0.92326		0.89382	0.78133	0.82716	0.91029		0.89382	0.79789	0.86252	0.90502
	1684	0.89179	0.76718	0.82777	0.92601		0.89179	0.78027	0.82325	0.9156		0.89179	0.79589	0.85898	0.90463
	1685	0.89163	0.76523	0.8286	0.92098		0.89163	0.77924	0.82526	0.91287		0.89163	0.79463	0.85985	0.90218
	1686	0.88004	0.75444	0.81095	0.90832		0.88004	0.76864	0.80778	0.89685		0.88004	0.78328	0.84359	0.89242
	1687	0.8644	0.74114	0.7956	0.89963		0.8644	0.75533	0.79168	0.88876		0.8644	0.76872	0.82697	0.88091
	1688	0.87824	0.7524	0.80786	0.91267		0.87824	0.76733	0.80559	0.89866		0.87824	0.78052	0.83743	0.88544
	1689	0.87883	0.75302	0.80785	0.90932		0.87883	0.76825	0.80413	0.89951		0.87883	0.78073	0.83506	0.8891
	1690	0.89616	0.7681	0.82649	0.91822		0.89616	0.78392	0.82233	0.90998		0.89616	0.79597	0.85325	0.89938
	1691	0.89244	0.76507	0.82113	0.91799		0.89244	0.78068	0.81702	0.90836		0.89244	0.79218	0.85139	0.90009
	1692	0.89062	0.76322	0.8235	0.91726		0.89062	0.77885	0.81971	0.90499		0.89062	0.78994	0.85247	0.89669
	1693	0.89461	0.76701	0.82824	0.92116		0.89461	0.78244	0.82522	0.90797		0.89461	0.79333	0.85511	0.89851
	1694	0.89457	0.76659	0.82584	0.9223		0.89457	0.78154	0.8244	0.90816		0.89457	0.7927	0.85843	0.90096
	1695	0.89206	0.76329	0.82071	0.91714		0.89206	0.77773	0.81741	0.90127		0.89206	0.78899	0.85011	0.90043
	1696	0.89111	0.76246	0.82091	0.91992		0.89111	0.77588	0.81817	0.90664		0.89111	0.78763	0.84959	0.89902
	1697	0.90377	0.77363	0.83468	0.93198		0.90377	0.78672	0.82861	0.91492		0.90377	0.79949	0.86404	0.90945
	1698	0.91955	0.78797	0.8474	0.95216		0.91955	0.80025	0.84391	0.93733		0.91955	0.81416	0.87783	0.929
	1699	0.91774	0.78614	0.84809	0.94466		0.91774	0.79749	0.84311	0.93088		0.91774	0.81197	0.87978	0.92438
	1700	0.90149	0.77177	0.83058	0.93226		0.90149	0.78193	0.82548	0.91768		0.90149	0.79657	0.85877	0.91044
	1701	0.92276	0.79034	0.84989	0.92869		0.92276	0.80024	0.84479	0.91736		0.92276	0.81564	0.87945	0.91303
	1702	0.93206	0.79803	0.86048	0.94333		0.93206	0.80764	0.85549	0.92772		0.93206	0.82349	0.89282	0.92596
	1703	0.91366	0.78201	0.84008	0.9255		0.91366	0.79093	0.83111	0.91246		0.91366	0.80633	0.87065	0.91734
	1704	0.92225	0.78902	0.85195	0.93113		0.92225	0.79778	0.84458	0.92139		0.92225	0.8134	0.88644	0.91433
	1705	0.91124	0.77993	0.84165	0.92508		0.91124	0.78853	0.83253	0.91348		0.91124	0.80341	0.87039	0.90613
	1706	0.92107	0.7884	0.85099	0.92917		0.92107	0.79732	0.84259	0.91977		0.92107	0.81194	0.88016	0.91349
	1707	0.9212	0.78802	0.85257	0.93232		0.9212	0.79705	0.84466	0.92499		0.9212	0.81145	0.8796	0.9179
	1708	0.92516	0.79037	0.85569	0.93383		0.92516	0.80023	0.84772	0.93262		0.92516	0.81437	0.88073	0.92107
	1709	0.9084	0.77546	0.83692	0.91692		0.9084	0.7853	0.82661	0.91221		0.9084	0.79878	0.86147	0.90057
	1710	0.91	0.77683	0.83755	0.91885		0.91	0.78672	0.82881	0.9135		0.91	0.80019	0.86167	0.90475
	1711	0.92062	0.78501	0.84782	0.92882		0.92062	0.79518	0.83616	0.92363		0.92062	0.80881	0.87407	0.91767
	1712	0.90965	0.77636	0.83924	0.92375		0.90965	0.78687	0.82465	0.91853		0.90965	0.79993	0.86174	0.90781
	1713	0.91649	0.78164	0.84335	0.92658		0.91649	0.79243	0.83182	0.92152		0.91649	0.80595	0.86846	0.90722
	1714	0.91382	0.77928	0.83991	0.92559		0.91382	0.79015	0.83137	0.92201		0.91382	0.80382	0.86698	0.90657
	1715	0.92004	0.78395	0.8442	0.92969		0.92004	0.79523	0.83537	0.92496		0.92004	0.80931	0.86857	0.91209
	1716	0.9286	0.79194	0.85694	0.94267		0.9286	0.80318	0.85143	0.93363		0.9286	0.81737	0.88217	0.92082
	1717	0.92374	0.78769	0.84396	0.93554		0.92374	0.79889	0.83937	0.92429		0.92374	0.81319	0.87016	0.91624
	1718	0.93058	0.79233	0.85413	0.93555		0.93058	0.80373	0.84522	0.92562		0.93058	0.8187	0.87821	0.91495
	1719	0.91636	0.77966	0.8372	0.92914		0.91636	0.79107	0.8299	0.91487		0.91636	0.80548	0.86093	0.91002
	1720	0.93396	0.79465	0.8521	0.94165		0.93396	0.80612	0.84276	0.9287		0.93396	0.82116	0.87857	0.9218
	1721	0.9355	0.79522	0.85494	0.9447		0.9355	0.80651	0.84706	0.93205		0.9355	0.82178	0.87925	0.92557
	1722	0.93341	0.79367	0.85797	0.94353		0.93341	0.80457	0.8498	0.93187		0.93341	0.81977	0.87865	0.92288
	1723	0.92686	0.78847	0.85029	0.93538		0.92686	0.7989	0.83853	0.92478		0.92686	0.81406	0.87143	0.92145
	1724	0.9389	0.79898	0.86153	0.94596		0.9389	0.809	0.85466	0.93561		0.9389	0.82456	0.88573	0.92685
	1725	0.92092	0.78379	0.84512	0.92894		0.92092	0.79347	0.83567	0.92009		0.92092	0.80855	0.86911	0.91453
	1726	0.92216	0.78485	0.84359	0.92855		0.92216	0.79484	0.83624	0.91804		0.92216	0.80951	0.86594	0.91601
	1727	0.91546	0.77827	0.83736	0.9265		0.91546	0.78827	0.8274	0.91303		0.91546	0.80261	0.85603	0.91514
	1728	0.93072	0.79145	0.8476	0.94034		0.93072	0.80148	0.83839	0.93134		0.93072	0.81602	0.86958	0.92514
	1729	0.93847	0.79738	0.85769	0.94136		0.93847	0.80803	0.85333	0.93513		0.93847	0.82244	0.88017	0.92679
	1730	0.91554	0.77774	0.83599	0.92356		0.91554	0.78818	0.8301	0.91878		0.91554	0.80138	0.85802	0.91066
	1731	0.92284	0.78258	0.84384	0.92442		0.92284	0.79351	0.83631	0.92125		0.92284	0.80654	0.86384	0.91633
	1732	0.91405	0.77536	0.83649	0.9197		0.91405	0.78647	0.82459	0.91034		0.91405	0.79866	0.85431	0.90867
	1733	0.91087	0.77265	0.83426	0.91447		0.91087	0.78394	0.82708	0.90411		0.91087	0.79557	0.85453	0.90223
	1734	0.91763	0.77757	0.83654	0.92092		0.91763	0.78903	0.83001	0.91335		0.91763	0.80059	0.85633	0.91058
	1735	0.91468	0.77543	0.83305	0.92238		0.91468	0.78684	0.82493	0.90901		0.91468	0.79791	0.85322	0.90955
	1736	0.91216	0.77292	0.83083	0.92033		0.91216	0.78404	0.82089	0.90866		0.91216	0.79498	0.85298	0.90124
	1737	0.92069	0.77994	0.84155	0.92769		0.92069	0.79116	0.83196	0.91555		0.92069	0.80224	0.85988	0.91175
	1738	0.93506	0.79217	0.85396	0.94159		0.93506	0.80343	0.84349	0.92769		0.93506	0.81493	0.87361	0.92405
	1739	0.9342	0.79157	0.8539	0.94297		0.9342	0.80254	0.84161	0.92742		0.9342	0.81402	0.87248	0.92886
	1740	0.94557	0.8015	0.86255	0.95108		0.94557	0.81218	0.85078	0.93433		0.94557	0.82423	0.88376	0.93473
	1741	0.93629	0.79389	0.85479	0.94745		0.93629	0.80409	0.84786	0.93176		0.93629	0.81589	0.87556	0.93083
	1742	0.94345	0.80024	0.86238	0.94963		0.94345	0.81011	0.85578	0.93772		0.94345	0.82221	0.88412	0.93442
	1743	0.91621	0.77678	0.83669	0.92934		0.91621	0.7859	0.82643	0.91518		0.91621	0.79772	0.85198	0.91559
	1744	0.93696	0.79467	0.85667	0.94709		0.93696	0.80362	0.85	0.93386		0.93696	0.81628	0.87954	0.93061
	1745	0.93589	0.79372	0.85576	0.95063		0.93589	0.80225	0.84657	0.93398		0.93589	0.8152	0.87574	0.93349
	1746	0.94134	0.799	0.86505	0.95339		0.94134	0.80702	0.85479	0.93688		0.94134	0.82053	0.88465	0.93594
	1747	0.94198	0.79986	0.86764	0.95165		0.94198	0.80734	0.85892	0.93591		0.94198	0.82122	0.88592	0.93998
	1748	0.92563	0.78538	0.84528	0.93686		0.92563	0.79238	0.83766	0.92143		0.92563	0.80637	0.86872	0.92609
	1749	0.93866	0.79704	0.86456	0.94827		0.93866	0.80383	0.85648	0.93283		0.93866	0.81836	0.88461	0.93281
	1750	0.93485	0.79318	0.85746	0.94487		0.93485	0.79967	0.84937	0.93261		0.93485	0.81464	0.87441	0.93067
	1751	0.92438	0.78455	0.84501	0.93123		0.92438	0.79093	0.83681	0.92316		0.92438	0.80569	0.86257	0.92404
	1752	0.91069	0.7729	0.83186	0.9182		0.91069	0.77953	0.82339	0.91758		0.91069	0.79386	0.85123	0.91015
	1753	0.9068	0.76843	0.825	0.912		0.9068	0.77535	0.81996	0.90826		0.9068	0.78923	0.84829	0.90372
	1754	0.91291	0.77287	0.83158	0.91615		0.91291	0.78036	0.82449	0.90934		0.91291	0.79424	0.84936	0.90428
	1755	0.92281	0.78109	0.84283	0.92334		0.92281	0.78927	0.83355	0.92266		0.92281	0.80274	0.85867	0.91393
	1756	0.92299	0.77966	0.83689	0.91726		0.92299	0.78881	0.82648	0.92508		0.92299	0.80202	0.85389	0.91074
	1757	0.92089	0.77756	0.83828	0.93067		0.92089	0.78705	0.82934	0.92937		0.92089	0.8001	0.85152	0.92014
	1758	0.92435	0.78037	0.84361	0.93052		0.92435	0.7906	0.83464	0.92797		0.92435	0.80297	0.85764	0.92089
	1759	0.90538	0.76378	0.82355	0.91402		0.90538	0.77413	0.81471	0.915		0.90538	0.78579	0.83753	0.91016
	1760	0.91561	0.77212	0.83639	0.91951		0.91561	0.78311	0.82809	0.92428		0.91561	0.79505	0.84965	0.91275
	1761	0.91721	0.77245	0.83569	0.92235		0.91721	0.78383	0.82923	0.92259		0.91721	0.7959	0.85113	0.91443
	1762	0.92258	0.77684	0.83855	0.92946		0.92258	0.78857	0.83146	0.93257		0.92258	0.80057	0.85528	0.923
	1763	0.93667	0.7891	0.85179	0.93711		0.93667	0.80163	0.84487	0.94085		0.93667	0.81368	0.86832	0.9315
	1764	0.91225	0.76937	0.83098	0.9216		0.91225	0.78115	0.82029	0.92561		0.91225	0.79273	0.84073	0.91122
	1765	0.92345	0.77804	0.84236	0.92592		0.92345	0.79045	0.83175	0.92948		0.92345	0.80215	0.85296	0.91886
	1766	0.94046	0.79247	0.85593	0.943		0.94046	0.80522	0.84741	0.9471		0.94046	0.81756	0.87202	0.9368
	1767	0.92543	0.77924	0.84112	0.93038		0.92543	0.79168	0.83564	0.93519		0.92543	0.80395	0.85646	0.92438
	1768	0.92494	0.77959	0.83977	0.93103		0.92494	0.79159	0.83267	0.93564		0.92494	0.8038	0.85493	0.92193
	1769	0.94148	0.79334	0.85393	0.94144		0.94148	0.80527	0.84657	0.94574		0.94148	0.81813	0.87227	0.93551
	1770	0.93153	0.78546	0.84732	0.9358		0.93153	0.7969	0.83971	0.94307		0.93153	0.80965	0.86422	0.93178
	1771	0.94088	0.79409	0.857	0.94473		0.94088	0.80486	0.84668	0.94769		0.94088	0.81813	0.87417	0.93963
	1772	0.94222	0.79521	0.8582	0.94602		0.94222	0.80578	0.84742	0.94936		0.94222	0.81942	0.87509	0.93547
	1773	0.92808	0.78313	0.8411	0.93389		0.92808	0.79286	0.83148	0.93445		0.92808	0.80651	0.86337	0.92333
	1774	0.93609	0.79003	0.8524	0.93762		0.93609	0.7997	0.83805	0.9408		0.93609	0.81367	0.8681	0.92817
	1775	0.93715	0.79165	0.85412	0.94004		0.93715	0.80112	0.83886	0.94219		0.93715	0.81512	0.86966	0.93555
	1776	0.9322	0.78754	0.84967	0.9401		0.9322	0.79661	0.83769	0.93938		0.9322	0.81075	0.86589	0.92779
	1777	0.93496	0.78959	0.85069	0.93531		0.93496	0.79856	0.83938	0.93161		0.93496	0.81281	0.87051	0.92605
	1778	0.91489	0.77302	0.83085	0.92723		0.91489	0.78154	0.81987	0.92356		0.91489	0.79537	0.8476	0.91403
	1779	0.93688	0.79055	0.85535	0.94133		0.93688	0.79938	0.84255	0.93809		0.93688	0.81387	0.87131	0.93155
	1780	0.93293	0.78803	0.85105	0.93827		0.93293	0.79662	0.84	0.93599		0.93293	0.81108	0.86874	0.92956
	1781	0.93288	0.78818	0.8487	0.93492		0.93288	0.79647	0.83634	0.93399		0.93288	0.81096	0.86517	0.92531
	1782	0.93064	0.78565	0.84895	0.93274		0.93064	0.79392	0.8394	0.93488		0.93064	0.8087	0.86636	0.92389
	1783	0.9373	0.79168	0.86113	0.9353		0.9373	0.79985	0.84545	0.93577		0.9373	0.81474	0.87567	0.93107
	1784	0.93481	0.78949	0.85012	0.93544		0.93481	0.79793	0.83945	0.9329		0.93481	0.81309	0.86821	0.928
	1785	0.94387	0.7964	0.86115	0.94011		0.94387	0.80502	0.84705	0.94041		0.94387	0.82039	0.87606	0.93422
	1786	0.95585	0.8064	0.86751	0.95112		0.95585	0.81541	0.85505	0.95117		0.95585	0.83136	0.88754	0.94357
	1787	0.94212	0.79294	0.85789	0.93918		0.94212	0.80239	0.84589	0.93871		0.94212	0.81792	0.87578	0.93664
	1788	0.94916	0.79784	0.8629	0.9438		0.94916	0.80761	0.84973	0.94531		0.94916	0.82339	0.88127	0.93784
	1789	0.94718	0.79679	0.86664	0.94042		0.94718	0.80652	0.85448	0.94232		0.94718	0.82191	0.88335	0.9355
	1790	0.94791	0.79712	0.86332	0.94232		0.94791	0.80704	0.85333	0.94258		0.94791	0.82258	0.88411	0.9344
	1791	0.93644	0.78633	0.85028	0.93503		0.93644	0.79618	0.83942	0.93369		0.93644	0.81117	0.86763	0.93169
	1792	0.94128	0.78999	0.85451	0.9361		0.94128	0.80009	0.84198	0.93457		0.94128	0.81513	0.87115	0.92881
	1793	0.9354	0.78525	0.84494	0.93251		0.9354	0.79491	0.8328	0.93018		0.9354	0.81019	0.8641	0.9239
	1794	0.93136	0.78151	0.84602	0.92833		0.93136	0.79111	0.83634	0.92817		0.93136	0.80616	0.86465	0.92112
	1795	0.90822	0.76125	0.82204	0.90441		0.90822	0.77065	0.81164	0.90381		0.90822	0.78525	0.83921	0.89817
	1796	0.90653	0.76054	0.82541	0.90932		0.90653	0.76954	0.81208	0.90888		0.90653	0.78413	0.83982	0.89757
	1797	0.93607	0.78477	0.84643	0.9315		0.93607	0.7942	0.83566	0.93027		0.93607	0.8096	0.8666	0.92329
	1798	0.92758	0.77711	0.83964	0.92635		0.92758	0.78656	0.82886	0.9284		0.92758	0.80161	0.85608	0.92096
	1799	0.92625	0.77628	0.84109	0.9244		0.92625	0.7851	0.83107	0.92363		0.92625	0.80048	0.85973	0.91972
	1800	0.93923	0.78725	0.84956	0.9382		0.93923	0.79624	0.83894	0.93786		0.93923	0.81196	0.86885	0.93032

## Sheet: Figure 3d
	Fig. 3d
		θ=3°					θ=5°					θ=7°
		Input	BaSiC	CIDRE	SSCOR		Input	BaSiC	CIDRE	SSCOR		Input	BaSiC	CIDRE	SSCOR
	1	0.97741	1	1	0.95649		0.97951	1	0.99671	0.96374		0.98318	1	1	0.94699
	2	0.96638	0.98449	0.98844	0.94544		0.96288	0.98343	0.98314	0.94782		0.96479	0.98133	0.98288	0.93174
	3	0.95756	0.97807	0.97805	0.9384		0.96234	0.98253	0.98438	0.9449		0.95614	0.97313	0.97456	0.92436
	4	0.95843	0.97651	0.97823	0.93458		0.96298	0.98273	0.98458	0.94761		0.95565	0.97211	0.97725	0.9215
	5	0.95748	0.97862	0.97546	0.93637		0.96303	0.98267	0.9825	0.94859		0.95727	0.97366	0.97548	0.92277
	6	0.96213	0.98142	0.98114	0.9423		0.96562	0.98564	0.98891	0.94739		0.96675	0.98342	0.98462	0.92537
	7	0.96982	0.98769	0.98753	0.94776		0.96424	0.98426	0.98697	0.94764		0.97003	0.98696	0.98571	0.92966
	8	0.96143	0.97745	0.97859	0.93504		0.95881	0.979	0.98121	0.94372		0.96065	0.97741	0.97656	0.92039
	9	0.94084	0.95926	0.95396	0.91708		0.94283	0.96243	0.96553	0.92775		0.9406	0.95744	0.95557	0.89969
	10	0.92981	0.94148	0.94579	0.89647		0.9285	0.94743	0.95222	0.91301		0.92623	0.9421	0.93523	0.8843
	11	0.91247	0.92464	0.92801	0.88555		0.91757	0.93612	0.94063	0.90012		0.91074	0.92536	0.92999	0.86841
	12	0.90219	0.91243	0.91711	0.8733		0.90875	0.92586	0.93177	0.88968		0.89742	0.91156	0.9113	0.85809
	13	0.88959	0.90117	0.90432	0.86625		0.90202	0.91877	0.92452	0.88373		0.89025	0.90401	0.90709	0.84866
	14	0.89882	0.90969	0.91293	0.87441		0.90067	0.91618	0.92261	0.88031		0.89882	0.91223	0.9159	0.85304
	15	0.91078	0.92011	0.92369	0.88436		0.91227	0.92773	0.93704	0.88768		0.91171	0.92539	0.92762	0.86123
	16	0.92007	0.92762	0.93306	0.89241		0.91691	0.93206	0.94136	0.89754		0.91598	0.92921	0.93207	0.86793
	17	0.9192	0.93012	0.93079	0.89233		0.92428	0.93962	0.94885	0.89285		0.91775	0.92955	0.93356	0.87134
	18	0.91487	0.9222	0.92538	0.88588		0.91496	0.93043	0.93945	0.88855		0.91692	0.92777	0.93112	0.87297
	19	0.9028	0.9053	0.91119	0.87496		0.90754	0.92354	0.93252	0.87792		0.90564	0.91593	0.92288	0.86065
	20	0.89625	0.90301	0.90302	0.87216		0.89789	0.91341	0.92083	0.86939		0.897	0.90655	0.90867	0.85604
	21	0.89721	0.903	0.90339	0.86713		0.8966	0.9116	0.91929	0.8646		0.89462	0.9026	0.90803	0.85185
	22	0.89293	0.90235	0.90007	0.86505		0.89822	0.91293	0.92162	0.8659		0.89519	0.90197	0.90701	0.85108
	23	0.89231	0.89599	0.89812	0.86184		0.89491	0.90918	0.91808	0.86445		0.88845	0.89465	0.8987	0.84791
	24	0.89162	0.8947	0.89662	0.86505		0.89356	0.90774	0.91457	0.86028		0.88753	0.89335	0.89537	0.84542
	25	0.88891	0.89413	0.89366	0.86277		0.89316	0.90729	0.91277	0.85921		0.88766	0.89286	0.893	0.84739
	26	0.88786	0.89052	0.89376	0.85816		0.89124	0.9051	0.90934	0.86037		0.88723	0.89169	0.89394	0.8518
	27	0.89416	0.89279	0.8992	0.86023		0.89128	0.90474	0.9082	0.86286		0.89833	0.90137	0.90262	0.85651
	28	0.89033	0.89598	0.89923	0.86608		0.89808	0.91075	0.91302	0.86429		0.8971	0.89995	0.901	0.86017
	29	0.90131	0.90154	0.90875	0.86571		0.90013	0.91044	0.91377	0.86991		0.89717	0.89979	0.89974	0.86233
	30	0.90575	0.90716	0.91207	0.87361		0.90555	0.91559	0.91861	0.87953		0.90834	0.91001	0.90705	0.87522
	31	0.91638	0.9197	0.92211	0.88573		0.91651	0.92499	0.92647	0.88709		0.92079	0.92182	0.92089	0.88579
	32	0.91531	0.91953	0.92001	0.88663		0.91714	0.92418	0.92404	0.88907		0.92105	0.92125	0.91849	0.88929
	33	0.91735	0.91901	0.92027	0.88802		0.91261	0.91864	0.9185	0.88636		0.91396	0.91344	0.91004	0.88629
	34	0.92725	0.9317	0.92898	0.9022		0.92129	0.92522	0.92584	0.8898		0.92073	0.91913	0.91746	0.88883
	35	0.9434	0.94513	0.94415	0.9184		0.94048	0.94371	0.9439	0.90761		0.94082	0.93827	0.93402	0.90738
	36	0.94952	0.94914	0.95016	0.92299		0.95468	0.95688	0.95554	0.92396		0.94909	0.945	0.94249	0.91781
	37	0.95442	0.95359	0.95508	0.9287		0.96089	0.96052	0.96291	0.93146		0.95366	0.94863	0.942	0.92174
	38	0.95679	0.95899	0.95817	0.93345		0.96308	0.96122	0.96699	0.93966		0.95685	0.95079	0.9449	0.92531
	39	0.97137	0.97139	0.9727	0.94243		0.98205	0.97918	0.98267	0.95284		0.97308	0.96597	0.95883	0.93566
	40	0.98194	0.98249	0.98321	0.94846		0.98568	0.98249	0.98657	0.95565		0.98228	0.97496	0.96651	0.94282
	41	0.97877	0.98205	0.97957	0.94665		0.98465	0.98044	0.98337	0.957		0.97999	0.97173	0.961	0.94129
	42	0.97425	0.97844	0.97445	0.94201		0.97914	0.97467	0.97702	0.95248		0.9815	0.97269	0.95816	0.93891
	43	0.98255	0.98149	0.98278	0.94759		0.98659	0.98215	0.98549	0.95487		0.9826	0.97251	0.95819	0.93948
	44	0.99022	0.99446	0.98957	0.95655		0.99306	0.98843	0.99182	0.96405		0.99408	0.98433	0.97053	0.94769
	45	0.9985	0.998	0.99769	0.95923		0.99975	0.9956	1	0.97005		1	0.99038	0.97421	0.95465
	46	1	0.99686	0.99897	0.95935		1	0.99522	0.99823	0.97199		0.9988	0.989	0.97292	0.95152
	47	0.9938	0.99113	0.99167	0.95661		0.99471	0.99019	0.99319	0.96295		0.99213	0.98153	0.96483	0.94565
	48	0.99674	0.99239	0.99379	0.95673		0.99309	0.98837	0.99223	0.96178		0.98829	0.97761	0.96296	0.94289
	49	0.99886	0.99413	0.99557	0.95994		0.99784	0.99352	0.99587	0.96742		0.99365	0.98258	0.96898	0.94504
	50	0.99541	0.9938	0.99386	0.95958		0.99969	0.99599	0.99812	0.96827		0.99604	0.9846	0.97128	0.94784
	51	0.99129	0.98837	0.98976	0.95459		0.99399	0.9899	0.99061	0.96697		0.99024	0.97837	0.96565	0.94274
	52	0.99002	0.98827	0.98816	0.95285		0.99158	0.98701	0.9885	0.96236		0.98938	0.97759	0.96697	0.94109
	53	0.98869	0.98749	0.98609	0.95532		0.99572	0.99061	0.99246	0.9646		0.98786	0.97624	0.96589	0.94065
	54	0.98899	0.98372	0.98527	0.95369		0.99104	0.98613	0.98672	0.96334		0.98577	0.97397	0.96165	0.93884
	55	0.98215	0.97885	0.97719	0.94687		0.98585	0.98105	0.98226	0.95573		0.97772	0.96558	0.95142	0.93145
	56	0.96717	0.96001	0.96183	0.933		0.97259	0.96772	0.96983	0.94513		0.96686	0.9542	0.9393	0.91904
	57	0.95201	0.94822	0.94618	0.92076		0.95645	0.95146	0.95193	0.93249		0.95151	0.93843	0.92461	0.90844
	58	0.9496	0.94316	0.9444	0.91194		0.94917	0.94374	0.94382	0.923		0.94993	0.93588	0.92362	0.90555
	59	0.95146	0.94731	0.94495	0.91465		0.95302	0.94753	0.94966	0.92624		0.95158	0.93698	0.92565	0.9105
	60	0.96598	0.96054	0.95882	0.92755		0.96625	0.95951	0.96304	0.938		0.96449	0.9495	0.93908	0.91658
	61	0.97337	0.96861	0.9654	0.93882		0.97412	0.96701	0.97072	0.94522		0.97582	0.96014	0.94901	0.92894
	62	0.98105	0.9746	0.97094	0.94555		0.97895	0.97179	0.97527	0.95049		0.98341	0.96809	0.9542	0.93607
	63	0.97901	0.97384	0.96939	0.94538		0.98784	0.98103	0.98179	0.95678		0.97948	0.96455	0.95111	0.93668
	64	0.98346	0.97566	0.97253	0.94427		0.98281	0.97504	0.97567	0.95489		0.97811	0.96341	0.94901	0.93299
	65	0.97736	0.97209	0.9658	0.93977		0.97594	0.96743	0.96828	0.95073		0.97292	0.95891	0.94474	0.93139
	66	0.96888	0.96194	0.95882	0.9332		0.97536	0.96724	0.96868	0.94609		0.97299	0.9591	0.94239	0.9288
	67	0.96974	0.95978	0.95949	0.93117		0.97834	0.97102	0.96955	0.94648		0.96894	0.95459	0.93976	0.92373
	68	0.96648	0.95924	0.95499	0.92938		0.97467	0.96652	0.96707	0.94632		0.96735	0.95324	0.93792	0.92195
	69	0.95954	0.95644	0.94715	0.92452		0.96923	0.96123	0.96196	0.9387		0.96367	0.94875	0.93679	0.91801
	70	0.96013	0.951	0.94799	0.9218		0.96238	0.9541	0.95611	0.93187		0.95807	0.94281	0.93246	0.9168
	71	0.9616	0.95213	0.94775	0.92538		0.96143	0.9531	0.95646	0.93049		0.96177	0.94597	0.93631	0.91726
	72	0.96808	0.95969	0.95394	0.92949		0.97099	0.96275	0.96591	0.938		0.96607	0.9503	0.93863	0.91858
	73	0.96585	0.95603	0.95178	0.93007		0.97188	0.96317	0.96594	0.93877		0.96481	0.94937	0.93938	0.91652
	74	0.96095	0.95231	0.94649	0.92785		0.96468	0.95531	0.9591	0.9324		0.95889	0.94308	0.93572	0.91656
	75	0.96458	0.95704	0.9487	0.92989		0.96336	0.95389	0.95584	0.93435		0.9631	0.94679	0.93971	0.9198
	76	0.97033	0.95937	0.95459	0.93129		0.96882	0.95958	0.96122	0.93885		0.96596	0.94942	0.94304	0.92089
	77	0.96957	0.95931	0.95263	0.93402		0.97024	0.96009	0.96328	0.9396		0.96879	0.953	0.94409	0.92183
	78	0.9745	0.9628	0.95823	0.9351		0.97422	0.96416	0.96667	0.94462		0.97088	0.95445	0.94708	0.92282
	79	0.97679	0.96675	0.96074	0.93993		0.98136	0.97104	0.97526	0.95034		0.97585	0.95944	0.95267	0.92705
	80	0.98462	0.97462	0.9685	0.94545		0.98887	0.9792	0.9821	0.95765		0.98377	0.96749	0.95926	0.93199
	81	0.9877	0.9758	0.96973	0.94587		0.98914	0.97989	0.98275	0.95952		0.98492	0.9694	0.95854	0.9341
	82	0.98051	0.9692	0.96274	0.93895		0.97859	0.96934	0.9719	0.95049		0.97844	0.96326	0.95124	0.92947
	83	0.96225	0.95292	0.94414	0.92268		0.96186	0.95265	0.95527	0.93741		0.96392	0.94831	0.93894	0.91707
	84	0.95083	0.93938	0.93249	0.9098		0.95253	0.94366	0.94328	0.92968		0.95521	0.93975	0.92971	0.90694
	85	0.94824	0.93989	0.93045	0.90659		0.95417	0.94572	0.9472	0.92672		0.94572	0.93028	0.92298	0.90163
	86	0.94526	0.93722	0.92823	0.90505		0.95664	0.94845	0.94975	0.93382		0.94913	0.93331	0.92628	0.90435
	87	0.95705	0.94704	0.93862	0.91875		0.95829	0.95014	0.95033	0.93525		0.95296	0.93696	0.93185	0.90921
	88	0.95988	0.94914	0.94174	0.92458		0.95798	0.95024	0.94996	0.93564		0.95916	0.94338	0.93795	0.91685
	89	0.95934	0.94778	0.93994	0.9224		0.95497	0.94724	0.94562	0.93566		0.95788	0.94236	0.93606	0.91526
	90	0.952	0.94325	0.93285	0.91727		0.95384	0.94559	0.94311	0.93399		0.95114	0.93556	0.93087	0.91042
	91	0.94386	0.93096	0.92396	0.90837		0.94683	0.93852	0.93376	0.92931		0.94368	0.9284	0.92376	0.90313
	92	0.93019	0.91882	0.90966	0.89742		0.93689	0.92784	0.92425	0.92286		0.9296	0.91409	0.90878	0.89423
	93	0.92765	0.91457	0.90728	0.89173		0.93462	0.92563	0.92209	0.91878		0.92968	0.91398	0.90844	0.89128
	94	0.93529	0.92168	0.91389	0.89883		0.93342	0.92425	0.92059	0.91713		0.93434	0.91871	0.91274	0.89477
	95	0.93727	0.92229	0.91466	0.90312		0.93842	0.92809	0.92211	0.9215		0.93476	0.91891	0.9127	0.89681
	96	0.93713	0.92475	0.91397	0.90376		0.94113	0.92983	0.92302	0.92434		0.94028	0.92343	0.91775	0.90219
	97	0.94536	0.92999	0.92137	0.90667		0.94582	0.93372	0.92552	0.9262		0.94647	0.92929	0.92311	0.90525
	98	0.94836	0.93133	0.92316	0.91101		0.9532	0.94046	0.93438	0.92871		0.9518	0.93415	0.92691	0.90848
	99	0.95299	0.93445	0.92815	0.91759		0.95475	0.9415	0.93446	0.93339		0.95108	0.93326	0.92413	0.9093
	100	0.95464	0.94023	0.92874	0.91969		0.95717	0.94354	0.93532	0.93743		0.95481	0.93568	0.92761	0.91411
	101	0.95224	0.93999	0.92555	0.91557		0.95412	0.94027	0.9328	0.93621		0.95423	0.93375	0.9255	0.91541
	102	0.94863	0.9321	0.91952	0.91289		0.95131	0.93707	0.92835	0.93148		0.95061	0.92956	0.9213	0.9107
	103	0.94746	0.92966	0.91876	0.91194		0.94952	0.93488	0.9261	0.92901		0.94589	0.9245	0.91722	0.9061
	104	0.95489	0.93945	0.92627	0.92259		0.95513	0.94035	0.93168	0.93164		0.94926	0.92723	0.9179	0.90887
	105	0.9656	0.95112	0.93712	0.93172		0.96478	0.94976	0.94175	0.94		0.96506	0.94273	0.93192	0.92239
	106	0.97034	0.95219	0.94222	0.93236		0.97074	0.95561	0.94579	0.94473		0.96389	0.94191	0.93098	0.92474
	107	0.95352	0.94138	0.92508	0.92404		0.95546	0.93992	0.9295	0.9359		0.95098	0.92918	0.91594	0.91368
	108	0.94707	0.93359	0.91926	0.91445		0.94592	0.93008	0.92019	0.93049		0.9435	0.92117	0.90963	0.90515
	109	0.93688	0.9213	0.9096	0.90435		0.94192	0.92634	0.91607	0.92545		0.93935	0.91678	0.9032	0.89984
	110	0.93305	0.91815	0.9063	0.89793		0.93559	0.91982	0.90996	0.91854		0.93104	0.90821	0.89635	0.8926
	111	0.92251	0.91144	0.89538	0.89491		0.92852	0.91261	0.9011	0.91289		0.92574	0.90271	0.89054	0.88791
	112	0.919	0.90405	0.89134	0.88872		0.92278	0.9068	0.89593	0.91093		0.92262	0.89994	0.88743	0.88612
	113	0.92189	0.90634	0.89448	0.89146		0.92509	0.90918	0.89788	0.90948		0.92069	0.89784	0.88464	0.88619
	114	0.92305	0.90896	0.89507	0.89615		0.92447	0.90724	0.89565	0.91265		0.92356	0.90005	0.88577	0.88898
	115	0.92702	0.91268	0.89768	0.89626		0.92749	0.9092	0.89905	0.91734		0.92901	0.90483	0.89398	0.89358
	116	0.9334	0.91849	0.9026	0.9004		0.93222	0.91303	0.90268	0.92008		0.93501	0.91031	0.89944	0.90105
	117	0.93299	0.91708	0.90114	0.90034		0.93637	0.91635	0.90334	0.92519		0.93179	0.90616	0.89375	0.90168
	118	0.93197	0.91676	0.90013	0.9024		0.93425	0.91381	0.90009	0.92681		0.92951	0.90404	0.89026	0.89906
	119	0.92822	0.91377	0.89721	0.89629		0.93399	0.91251	0.89743	0.92563		0.92986	0.90389	0.89012	0.89795
	120	0.93112	0.91511	0.89935	0.89431		0.93227	0.91059	0.89499	0.92116		0.92892	0.90256	0.88755	0.89957
	121	0.92735	0.91187	0.89678	0.89355		0.92804	0.90586	0.89098	0.91942		0.93041	0.90328	0.89029	0.89994
	122	0.93265	0.91479	0.90241	0.89586		0.93219	0.90968	0.89443	0.92125		0.93296	0.90531	0.89132	0.90208
	123	0.93084	0.91555	0.90073	0.89944		0.93602	0.91373	0.89728	0.92867		0.9324	0.90427	0.89173	0.90378
	124	0.93845	0.92169	0.90718	0.90586		0.93935	0.9172	0.90074	0.93219		0.93651	0.90758	0.89502	0.90549
	125	0.94032	0.92235	0.90933	0.9083		0.94486	0.92241	0.90625	0.9357		0.93817	0.90888	0.89688	0.90694
	126	0.9416	0.92351	0.91186	0.91001		0.94256	0.91994	0.90508	0.93646		0.93723	0.9079	0.89314	0.9075
	127	0.93833	0.91961	0.90907	0.90852		0.94083	0.91892	0.90352	0.93429		0.9379	0.90803	0.89518	0.90678
	128	0.93366	0.91498	0.90532	0.90248		0.9385	0.91736	0.90023	0.9331		0.937	0.90714	0.89361	0.90723
	129	0.93205	0.91289	0.90342	0.90176		0.93167	0.91067	0.89459	0.9299		0.93245	0.90199	0.89055	0.90505
	130	0.93063	0.91345	0.90291	0.90269		0.93058	0.90911	0.89374	0.92875		0.92949	0.89887	0.88849	0.90379
	131	0.93107	0.91398	0.90458	0.90082		0.932	0.91055	0.89626	0.92788		0.92996	0.89941	0.88974	0.90547
	132	0.92762	0.91022	0.90174	0.89558		0.92986	0.9084	0.89397	0.92826		0.9276	0.89695	0.88749	0.90248
	133	0.92324	0.90914	0.89804	0.89241		0.92779	0.90625	0.89218	0.92189		0.92345	0.8925	0.88404	0.89898
	134	0.92321	0.90943	0.8988	0.8909		0.92449	0.90292	0.88974	0.92038		0.92266	0.89221	0.88494	0.8988
	135	0.93227	0.92027	0.90875	0.9018		0.93383	0.91166	0.89778	0.9264		0.9341	0.90327	0.89522	0.90518
	136	0.94066	0.9303	0.91811	0.91323		0.94361	0.92112	0.90842	0.93176		0.94518	0.91375	0.9072	0.91768
	137	0.95183	0.93875	0.9298	0.92401		0.95084	0.92824	0.91511	0.93719		0.94849	0.91678	0.90807	0.92372
	138	0.95092	0.9386	0.92986	0.92485		0.9509	0.92832	0.91629	0.94142		0.94917	0.91762	0.90856	0.92318
	139	0.93813	0.92712	0.91683	0.91385		0.94039	0.91729	0.90458	0.93076		0.93992	0.90843	0.89986	0.91426
	140	0.92783	0.91459	0.90889	0.89807		0.93106	0.90803	0.89568	0.91962		0.93189	0.90094	0.89277	0.90976
	141	0.91484	0.90511	0.89605	0.88701		0.91903	0.89645	0.88361	0.91253		0.92202	0.89114	0.88105	0.90105
	142	0.90242	0.89235	0.88577	0.87613		0.91037	0.88829	0.87596	0.9084		0.90936	0.87815	0.86833	0.88634
	143	0.89612	0.88454	0.88112	0.86802		0.90183	0.88046	0.86725	0.89909		0.89683	0.86599	0.858	0.87931
	144	0.88906	0.8795	0.87585	0.86295		0.89376	0.87266	0.85922	0.89106		0.89043	0.86001	0.8461	0.86947
	145	0.88322	0.87402	0.87063	0.85952		0.88315	0.86247	0.85001	0.886		0.87998	0.85017	0.84062	0.86283
	146	0.8797	0.87514	0.86706	0.86314		0.88063	0.8599	0.84686	0.88317		0.88088	0.85106	0.84115	0.86497
	147	0.88834	0.87946	0.8766	0.86269		0.88842	0.86782	0.85433	0.88779		0.88422	0.85432	0.84427	0.86482
	148	0.88593	0.87718	0.87527	0.86416		0.88782	0.86683	0.85467	0.89182		0.88823	0.85804	0.84907	0.86914
	149	0.88736	0.87742	0.87633	0.86459		0.89382	0.87269	0.8608	0.89686		0.8827	0.85159	0.84155	0.86894
	150	0.88709	0.88451	0.87559	0.86606		0.88818	0.86641	0.8568	0.89814		0.88371	0.85138	0.84154	0.87011
	151	0.88971	0.88317	0.88074	0.86729		0.89589	0.87363	0.86383	0.89494		0.89478	0.86222	0.85193	0.87517
	152	0.89232	0.88701	0.88255	0.86716		0.89133	0.86956	0.85887	0.8981		0.89324	0.86058	0.85032	0.87817
	153	0.89213	0.88982	0.88111	0.86655		0.89276	0.8706	0.86067	0.89502		0.89349	0.8608	0.8484	0.87649
	154	0.88844	0.88241	0.87759	0.86552		0.88979	0.86727	0.85811	0.89445		0.88715	0.85468	0.84168	0.87065
	155	0.88539	0.8803	0.87508	0.85872		0.88489	0.86193	0.8527	0.89203		0.88254	0.85033	0.83763	0.86812
	156	0.88414	0.88132	0.8734	0.85758		0.88556	0.86189	0.85375	0.89165		0.87875	0.84636	0.83442	0.86725
	157	0.88249	0.87761	0.87119	0.85624		0.88823	0.86388	0.85595	0.89298		0.88623	0.85393	0.84215	0.86704
	158	0.87988	0.87467	0.8706	0.85366		0.88805	0.86333	0.85344	0.89205		0.8825	0.84992	0.83734	0.86678
	159	0.87939	0.87567	0.8685	0.85197		0.87752	0.85181	0.84327	0.88585		0.87438	0.84194	0.82759	0.86129
	160	0.87556	0.87133	0.8651	0.84741		0.87067	0.84372	0.83526	0.87813		0.8704	0.83783	0.82492	0.85702
	161	0.87696	0.8699	0.86585	0.84812		0.8747	0.84771	0.83945	0.87826		0.87935	0.84653	0.83305	0.86199
	162	0.88369	0.87519	0.87183	0.85228		0.88305	0.85524	0.84596	0.88859		0.88968	0.8563	0.84196	0.86776
	163	0.8938	0.88343	0.88006	0.85708		0.89768	0.86891	0.86056	0.90464		0.89438	0.85976	0.84377	0.87292
	164	0.89444	0.88952	0.88051	0.86521		0.90265	0.87428	0.86362	0.9091		0.89389	0.85848	0.84358	0.87598
	165	0.89783	0.88986	0.8815	0.86732		0.90019	0.87117	0.86005	0.91102		0.8994	0.86358	0.84763	0.88225
	166	0.90526	0.89726	0.88801	0.87125		0.90591	0.87732	0.86468	0.91438		0.90518	0.86924	0.85145	0.88571
	167	0.90478	0.89775	0.88669	0.87521		0.90665	0.87818	0.86555	0.91843		0.90724	0.87064	0.85172	0.88715
	168	0.89677	0.88966	0.87755	0.87316		0.90268	0.87472	0.86131	0.9166		0.90043	0.8635	0.84466	0.88161
	169	0.88922	0.88027	0.869	0.86363		0.89662	0.86946	0.85519	0.90895		0.89054	0.85413	0.83475	0.87395
	170	0.8842	0.87386	0.86295	0.85756		0.88607	0.85905	0.84522	0.90289		0.88477	0.84918	0.82932	0.86864
	171	0.88087	0.86916	0.85926	0.85749		0.87981	0.85354	0.83954	0.89557		0.88057	0.84488	0.82471	0.86543
	172	0.87927	0.86771	0.85744	0.85656		0.87645	0.85047	0.83774	0.89316		0.8768	0.8408	0.82014	0.86061
	173	0.87536	0.86387	0.85422	0.85153		0.87517	0.84908	0.83456	0.89289		0.87376	0.83731	0.81723	0.85444
	174	0.86946	0.85822	0.84799	0.84817		0.87489	0.84905	0.83371	0.89084		0.86998	0.83288	0.81384	0.84943
	175	0.86989	0.85785	0.84835	0.8468		0.87322	0.84673	0.83001	0.88908		0.86654	0.82921	0.80998	0.84815
	176	0.87494	0.86297	0.85265	0.8522		0.87379	0.84684	0.8335	0.89243		0.87102	0.83293	0.81638	0.85057
	177	0.8812	0.86916	0.85836	0.86273		0.8805	0.85326	0.83923	0.8967		0.87334	0.83454	0.81914	0.85602
	178	0.88202	0.86939	0.85939	0.86187		0.88439	0.85711	0.84265	0.89992		0.88101	0.84112	0.824	0.85637
	179	0.87398	0.86394	0.85147	0.85603		0.87307	0.84673	0.83167	0.894		0.87381	0.83332	0.81617	0.8556
	180	0.86878	0.85411	0.84439	0.84538		0.86744	0.84112	0.82567	0.8885		0.8654	0.82375	0.80823	0.85128
	181	0.85677	0.84549	0.83312	0.83853		0.85823	0.8319	0.8159	0.88338		0.85833	0.81691	0.79939	0.84163
	182	0.84969	0.84212	0.82576	0.83518		0.85489	0.82852	0.81226	0.8816		0.84741	0.80669	0.79108	0.83417
	183	0.85258	0.8407	0.8286	0.83619		0.8527	0.82617	0.80943	0.87893		0.84793	0.8072	0.79196	0.83874
	184	0.86156	0.85285	0.83773	0.84609		0.86668	0.84011	0.82146	0.88851		0.861	0.81933	0.80367	0.84601
	185	0.86515	0.85815	0.842	0.85452		0.87367	0.84685	0.8286	0.89374		0.87286	0.83087	0.8147	0.85586
	186	0.87259	0.86146	0.85025	0.85472		0.87508	0.84856	0.82892	0.89695		0.8659	0.82382	0.80835	0.85822
	187	0.8666	0.85934	0.84438	0.85541		0.87136	0.84478	0.82661	0.89727		0.86611	0.82363	0.8084	0.85642
	188	0.8618	0.8527	0.84017	0.85104		0.86402	0.83733	0.81847	0.88847		0.86121	0.81916	0.80181	0.85131
	189	0.85677	0.84577	0.8366	0.84621		0.86094	0.83442	0.81452	0.88622		0.85388	0.81244	0.7955	0.84941
	190	0.85475	0.84874	0.83586	0.84663		0.85935	0.83354	0.81499	0.88229		0.85244	0.81124	0.79383	0.84791
	191	0.85222	0.84427	0.8331	0.84207		0.85703	0.83257	0.81409	0.87827		0.85337	0.81218	0.79492	0.84763
	192	0.84861	0.8396	0.82954	0.84267		0.84946	0.82486	0.80775	0.8745		0.85071	0.80952	0.79187	0.84779
	193	0.85307	0.8466	0.83585	0.84268		0.85328	0.82868	0.81224	0.87595		0.85374	0.81217	0.79555	0.84791
	194	0.86075	0.85449	0.84576	0.85089		0.86218	0.83791	0.82158	0.88298		0.86176	0.81999	0.80432	0.85596
	195	0.86771	0.86256	0.85314	0.86345		0.86948	0.84576	0.83007	0.8912		0.86818	0.82668	0.81174	0.86596
	196	0.87003	0.86295	0.85779	0.8611		0.8682	0.84431	0.82755	0.89372		0.86986	0.82827	0.81087	0.86852
	197	0.85973	0.8571	0.84774	0.85657		0.85995	0.83655	0.81873	0.88742		0.85976	0.81862	0.80147	0.86162
	198	0.85193	0.84946	0.8395	0.85498		0.85416	0.83128	0.81301	0.88607		0.84932	0.80836	0.79096	0.85713
	199	0.85324	0.85355	0.84315	0.85841		0.85875	0.83646	0.8179	0.89178		0.85622	0.81496	0.80007	0.85917
	200	0.86678	0.86102	0.85744	0.86496		0.87306	0.85113	0.83431	0.90203		0.8664	0.8258	0.80924	0.86339
	201	0.85984	0.86301	0.85171	0.87053		0.87101	0.85034	0.83364	0.90615		0.86476	0.82412	0.80736	0.86637
	202	0.85722	0.85654	0.85033	0.86658		0.86268	0.84332	0.82405	0.9002		0.85481	0.81534	0.79547	0.86005
	203	0.84072	0.84148	0.83562	0.8518		0.84263	0.82439	0.80624	0.88468		0.83811	0.79906	0.78131	0.844
	204	0.81945	0.82163	0.81595	0.83419		0.82502	0.80701	0.79058	0.87153		0.81959	0.78064	0.76186	0.82841
	205	0.80507	0.80415	0.80314	0.82164		0.81077	0.79326	0.77748	0.85832		0.81069	0.77155	0.75077	0.81611
	206	0.80313	0.80548	0.80213	0.82249		0.80476	0.78754	0.77373	0.85335		0.80421	0.76502	0.7474	0.81105
	207	0.8068	0.80752	0.80706	0.82241		0.8075	0.79116	0.77815	0.85528		0.80613	0.76651	0.74787	0.8076
	208	0.8109	0.80983	0.81258	0.82401		0.80789	0.79199	0.78119	0.85756		0.80612	0.76623	0.75051	0.8115
	209	0.81319	0.8178	0.81585	0.83203		0.81109	0.79558	0.78586	0.86611		0.80622	0.76646	0.7496	0.81256
	210	0.82385	0.8276	0.82656	0.83761		0.8215	0.80618	0.7984	0.87405		0.81923	0.77829	0.76122	0.82037
	211	0.82896	0.83863	0.83366	0.84436		0.83086	0.81628	0.80448	0.88553		0.83457	0.79277	0.77513	0.83319
	212	0.83434	0.84308	0.83951	0.84641		0.83352	0.81974	0.80683	0.89054		0.83782	0.79603	0.77807	0.83546
	213	0.82681	0.83519	0.83186	0.8424		0.8325	0.81902	0.80657	0.88895		0.83326	0.79123	0.77149	0.83222
	214	0.82126	0.8298	0.82708	0.83878		0.82627	0.8128	0.79894	0.88657		0.82621	0.78444	0.76671	0.82179
	215	0.82495	0.83797	0.83269	0.84383		0.82884	0.81499	0.80109	0.88407		0.82692	0.78507	0.76596	0.82191
	216	0.8256	0.83416	0.83295	0.84531		0.82351	0.80905	0.79626	0.88144		0.82483	0.78287	0.76169	0.82538
	217	0.81868	0.8305	0.82762	0.84035		0.81833	0.80311	0.79026	0.87775		0.82046	0.7786	0.75742	0.8189
	218	0.81687	0.82398	0.8239	0.83838		0.81523	0.79989	0.7879	0.87438		0.81601	0.77456	0.75343	0.81656
	219	0.809	0.82186	0.81945	0.83839		0.81371	0.79866	0.78565	0.87179		0.81304	0.77157	0.75394	0.81632
	220	0.80992	0.82157	0.82018	0.83834		0.80905	0.79485	0.78178	0.87043		0.8039	0.76308	0.74483	0.81022
	221	0.80191	0.81201	0.8132	0.83577		0.80381	0.78975	0.77808	0.87349		0.79286	0.75357	0.73534	0.8083
	222	0.7965	0.80972	0.80931	0.83428		0.80166	0.78823	0.77408	0.86795		0.7978	0.76041	0.73848	0.80789
	223	0.78557	0.79831	0.79894	0.81851		0.78509	0.77176	0.7568	0.85358		0.78408	0.74743	0.72571	0.79804
	224	0.75403	0.76613	0.76805	0.79095		0.75446	0.74116	0.72629	0.83388		0.75395	0.71802	0.69704	0.77416
	225	0.73605	0.75281	0.7519	0.78479		0.74513	0.73176	0.71868	0.82656		0.74077	0.70536	0.68929	0.76848
	226	0.76337	0.77524	0.78094	0.80098		0.76505	0.75178	0.73955	0.83855		0.76669	0.73185	0.71561	0.78622
	227	0.78354	0.79866	0.80211	0.81317		0.78385	0.77076	0.75898	0.85176		0.7807	0.74604	0.72648	0.8021
	228	0.77003	0.78917	0.78888	0.81398		0.77184	0.75866	0.74676	0.85099		0.77226	0.73841	0.71945	0.80335
	229	0.76315	0.78024	0.78296	0.80384		0.76464	0.75225	0.74118	0.84471		0.76345	0.73045	0.71529	0.79683
	230	0.77196	0.79051	0.79114	0.80767		0.77043	0.75802	0.74804	0.84697		0.76977	0.73714	0.72187	0.80032
	231	0.78059	0.8019	0.80208	0.82113		0.78106	0.76922	0.75842	0.85761		0.77651	0.74408	0.72889	0.81332
	232	0.78002	0.80107	0.80155	0.82533		0.78543	0.77364	0.76585	0.86708		0.77998	0.74805	0.73396	0.81942
	233	0.78653	0.80669	0.80952	0.82707		0.79311	0.78172	0.77175	0.86798		0.78529	0.75256	0.7411	0.82146
	234	0.78389	0.80787	0.8068	0.83073		0.78889	0.77783	0.76942	0.86513		0.78462	0.75176	0.74044	0.81986
	235	0.78543	0.80812	0.80999	0.83069		0.78901	0.77911	0.77253	0.86798		0.78688	0.75493	0.74605	0.825
	236	0.79336	0.81849	0.81897	0.83834		0.79461	0.78588	0.77804	0.87395		0.79219	0.76134	0.75138	0.83219
	237	0.79755	0.82171	0.82582	0.84988		0.79923	0.79083	0.78283	0.87573		0.79751	0.76712	0.75614	0.8368
	238	0.79829	0.8226	0.82492	0.84769		0.79768	0.79025	0.7821	0.87897		0.79698	0.76747	0.75576	0.83776
	239	0.79504	0.81994	0.82164	0.84383		0.79239	0.7859	0.77921	0.87965		0.7949	0.76574	0.75199	0.83596
	240	0.78972	0.81602	0.81669	0.84321		0.79522	0.78967	0.78137	0.88163		0.78749	0.75891	0.74703	0.8326
	241	0.7891	0.81581	0.81864	0.84076		0.79109	0.7862	0.77821	0.8782		0.78704	0.75904	0.74514	0.82846
	242	0.78863	0.81582	0.82007	0.83858		0.78888	0.78472	0.77843	0.87647		0.78662	0.75843	0.74489	0.82708
	243	0.78231	0.81318	0.81453	0.83267		0.78516	0.78203	0.77455	0.87711		0.7803	0.75238	0.73848	0.82792
	244	0.77847	0.8088	0.81265	0.83218		0.7805	0.77783	0.77093	0.87493		0.78008	0.75196	0.73835	0.82685
	245	0.78296	0.81187	0.81895	0.83464		0.78552	0.78344	0.77912	0.88084		0.78404	0.7554	0.74336	0.82803
	246	0.78255	0.81554	0.82023	0.83707		0.78663	0.78537	0.78193	0.88326		0.78263	0.75492	0.7425	0.82958
	247	0.78229	0.81602	0.82082	0.83711		0.78507	0.78441	0.78122	0.88685		0.78131	0.75392	0.74183	0.82898
	248	0.78677	0.81844	0.82571	0.84166		0.785	0.78538	0.78051	0.88925		0.78537	0.75833	0.74578	0.8287
	249	0.7889	0.82042	0.82848	0.84341		0.78913	0.79012	0.78451	0.89458		0.78704	0.7606	0.74732	0.8286
	250	0.7895	0.82311	0.82975	0.84615		0.78904	0.79113	0.78422	0.89661		0.78471	0.75841	0.74554	0.82834
	251	0.78222	0.81719	0.82313	0.8377		0.77935	0.78279	0.77504	0.89157		0.77806	0.75132	0.74015	0.82353
	252	0.76689	0.80354	0.80762	0.82081		0.76636	0.77082	0.76246	0.87988		0.7678	0.74141	0.72831	0.81171
	253	0.75607	0.78903	0.7987	0.80714		0.7552	0.75974	0.7528	0.86929		0.75428	0.72861	0.71771	0.79725
	254	0.75334	0.79157	0.79747	0.80775		0.75202	0.75737	0.74877	0.86639		0.75051	0.72563	0.71415	0.79382
	255	0.75641	0.79629	0.80283	0.81059		0.76132	0.76756	0.75927	0.87158		0.75658	0.73224	0.72079	0.79861
	256	0.76602	0.80528	0.81398	0.82068		0.76606	0.77266	0.76392	0.87409		0.76602	0.74195	0.72989	0.8108
	257	0.77317	0.81575	0.82275	0.83485		0.77248	0.77917	0.76873	0.88271		0.76949	0.7459	0.73396	0.81904
	258	0.78182	0.82446	0.83086	0.84197		0.77876	0.78577	0.77524	0.89141		0.77969	0.75637	0.74284	0.82673
	259	0.78156	0.82535	0.83188	0.84324		0.78305	0.79071	0.77954	0.89189		0.78057	0.75757	0.74466	0.82825
	260	0.78221	0.82739	0.83115	0.84804		0.78178	0.78991	0.778	0.89035		0.77956	0.75784	0.74449	0.82966
	261	0.785	0.83385	0.83439	0.85206		0.78338	0.7915	0.77995	0.89145		0.78002	0.75888	0.74609	0.83028
	262	0.78757	0.83838	0.83813	0.85336		0.78913	0.79689	0.78503	0.89561		0.7879	0.76711	0.75323	0.83458
	263	0.78529	0.83779	0.83528	0.85089		0.79083	0.79889	0.78628	0.89522		0.78717	0.76608	0.75185	0.83277
	264	0.77978	0.82867	0.83036	0.84327		0.78419	0.79226	0.77949	0.88871		0.78087	0.75932	0.74517	0.8286
	265	0.76866	0.81822	0.81928	0.83246		0.77223	0.78062	0.76788	0.876		0.76873	0.74832	0.73478	0.81902
	266	0.76658	0.81533	0.81794	0.82629		0.76811	0.77712	0.76414	0.86865		0.76154	0.74176	0.72679	0.81006
	267	0.75847	0.80825	0.81061	0.8204		0.75998	0.76861	0.75942	0.86514		0.75733	0.73891	0.72198	0.80295
	268	0.75776	0.80973	0.81084	0.82132		0.75946	0.76874	0.76047	0.86243		0.75783	0.73976	0.72339	0.80515
	269	0.76413	0.81597	0.81848	0.82338		0.76773	0.77816	0.77008	0.86735		0.76275	0.7448	0.72995	0.81163
	270	0.76435	0.82138	0.81784	0.82377		0.76636	0.77708	0.76796	0.87137		0.76571	0.74742	0.73343	0.81886
	271	0.76783	0.8268	0.82326	0.82612		0.7661	0.77754	0.77047	0.86672		0.76666	0.74814	0.73575	0.82255
	272	0.77686	0.83649	0.83367	0.83797		0.77241	0.78499	0.77927	0.87205		0.77416	0.75557	0.7436	0.82788
	273	0.78202	0.8429	0.84222	0.84373		0.78005	0.79395	0.78832	0.88006		0.77991	0.76119	0.7479	0.83678
	274	0.78155	0.84553	0.84386	0.83983		0.78326	0.79817	0.78966	0.88121		0.78119	0.76312	0.74888	0.83944
	275	0.78085	0.8489	0.84365	0.84118		0.78306	0.79916	0.79026	0.8794		0.78216	0.76439	0.74942	0.83923
	276	0.78733	0.85506	0.85271	0.84635		0.78472	0.80144	0.79391	0.88316		0.78582	0.76849	0.75388	0.84246
	277	0.79146	0.85917	0.85886	0.84931		0.78945	0.80705	0.79947	0.88613		0.79038	0.77329	0.7584	0.84464
	278	0.78897	0.85876	0.85637	0.8461		0.79074	0.80941	0.80151	0.8863		0.78858	0.77241	0.75683	0.84324
	279	0.78697	0.86078	0.85562	0.84246		0.7884	0.80896	0.80098	0.88455		0.78561	0.77028	0.7526	0.84107
	280	0.78232	0.8565	0.8515	0.83296		0.78614	0.80774	0.80061	0.88651		0.78462	0.76939	0.75418	0.84033
	281	0.77156	0.84998	0.84222	0.82601		0.78	0.8025	0.79473	0.88344		0.77864	0.76382	0.74871	0.83797
	282	0.77619	0.8496	0.84787	0.82525		0.77917	0.80222	0.79477	0.88141		0.77581	0.76148	0.74653	0.83394
	283	0.7773	0.85185	0.85042	0.82573		0.7769	0.80069	0.79414	0.88306		0.77535	0.7617	0.74738	0.83172
	284	0.77313	0.85011	0.84591	0.82415		0.77485	0.79924	0.79401	0.88559		0.77247	0.75927	0.74428	0.83115
	285	0.77497	0.8497	0.84862	0.8224		0.77373	0.79826	0.79324	0.88604		0.77318	0.76054	0.74525	0.83036
	286	0.77942	0.85338	0.85344	0.82606		0.77601	0.8013	0.79549	0.88996		0.77652	0.76375	0.74779	0.83322
	287	0.78161	0.85548	0.85633	0.82849		0.78267	0.8087	0.80291	0.89689		0.78143	0.76852	0.75313	0.83514
	288	0.77732	0.85418	0.85312	0.82679		0.78617	0.81369	0.80604	0.90006		0.78152	0.76875	0.75314	0.8357
	289	0.77758	0.8545	0.85474	0.82569		0.77874	0.80743	0.79814	0.89602		0.77685	0.76446	0.7477	0.83472
	290	0.77861	0.85278	0.85669	0.82657		0.77586	0.80529	0.79553	0.89397		0.77571	0.76382	0.74731	0.82945
	291	0.76899	0.84186	0.84425	0.81823		0.7728	0.80224	0.79195	0.89094		0.77128	0.75928	0.74247	0.82512
	292	0.76329	0.83243	0.83595	0.8071		0.76539	0.79487	0.78682	0.88563		0.76186	0.75	0.73276	0.81661
	293	0.75198	0.82079	0.82177	0.80181		0.75445	0.7845	0.77686	0.87579		0.75361	0.74191	0.72592	0.81214
	294	0.75439	0.82281	0.82444	0.80713		0.75441	0.78494	0.77851	0.8736		0.75828	0.74662	0.73022	0.81472
	295	0.76426	0.83158	0.83359	0.8159		0.76308	0.79493	0.78937	0.88241		0.76365	0.75163	0.73688	0.8251
	296	0.77951	0.84875	0.85102	0.83254		0.7815	0.81533	0.80637	0.89775		0.77604	0.76428	0.74993	0.83653
	297	0.79004	0.85966	0.8614	0.84551		0.79142	0.82593	0.81596	0.90877		0.78555	0.77395	0.7587	0.845
	298	0.78995	0.86008	0.86077	0.85063		0.79487	0.82956	0.81827	0.90995		0.7912	0.7794	0.76416	0.8506
	299	0.78988	0.85802	0.85954	0.84929		0.79103	0.82585	0.81587	0.90753		0.79078	0.77935	0.76303	0.85143
	300	0.79111	0.86018	0.85881	0.85507		0.79178	0.82728	0.81823	0.90739		0.79159	0.78038	0.76543	0.85159
	301	0.79918	0.86597	0.86599	0.8609		0.80626	0.84202	0.83132	0.915		0.7992	0.78795	0.77106	0.85526
	302	0.80094	0.86821	0.86612	0.86636		0.80602	0.84196	0.83287	0.91552		0.80391	0.7927	0.77509	0.85797
	303	0.80178	0.86872	0.86489	0.86588		0.80387	0.84096	0.82884	0.91132		0.80219	0.79061	0.77317	0.85305
	304	0.80199	0.8654	0.86574	0.85906		0.80249	0.84075	0.82725	0.90536		0.79832	0.78707	0.77219	0.85036
	305	0.79687	0.86026	0.86056	0.85262		0.79975	0.83837	0.82414	0.89803		0.79936	0.78808	0.77283	0.85264
	306	0.79393	0.85392	0.85809	0.8485		0.78949	0.82762	0.81289	0.88913		0.79214	0.78177	0.76439	0.84952
	307	0.78524	0.84636	0.84937	0.84012		0.78398	0.82205	0.806	0.88514		0.78558	0.77611	0.76	0.84307
	308	0.79036	0.8511	0.85587	0.83911		0.7924	0.83088	0.81732	0.88782		0.78561	0.77661	0.76087	0.83949
	309	0.80484	0.86873	0.87157	0.85287		0.80398	0.84339	0.82987	0.89685		0.80116	0.79281	0.77389	0.85313
	310	0.81597	0.88004	0.88384	0.86663		0.81771	0.85766	0.84592	0.91081		0.81597	0.80774	0.79223	0.86698
	311	0.82614	0.88871	0.89445	0.8757		0.82714	0.86767	0.85466	0.91848		0.82575	0.81849	0.80026	0.87662
	312	0.82443	0.88712	0.8939	0.877		0.82611	0.86723	0.85403	0.91762		0.82399	0.81823	0.79763	0.87572
	313	0.81581	0.87874	0.88325	0.86711		0.818	0.85882	0.84697	0.9096		0.82082	0.81532	0.79741	0.87118
	314	0.81434	0.87624	0.88219	0.86317		0.81476	0.85604	0.84504	0.90273		0.81539	0.81075	0.79366	0.87085
	315	0.81599	0.87967	0.88423	0.86422		0.81591	0.85764	0.84717	0.90374		0.815	0.81199	0.79677	0.8726
	316	0.81811	0.87946	0.88686	0.86023		0.81862	0.86098	0.85007	0.90787		0.81905	0.81728	0.80231	0.87519
	317	0.81385	0.87648	0.88201	0.8566		0.81983	0.86202	0.852	0.90852		0.81695	0.81586	0.79991	0.87372
	318	0.80811	0.8709	0.87669	0.8506		0.8123	0.85506	0.84555	0.90329		0.80981	0.80927	0.79641	0.87009
	319	0.80747	0.87002	0.87692	0.84082		0.80397	0.84619	0.83876	0.89737		0.80448	0.80475	0.79163	0.86362
	320	0.79988	0.86227	0.86956	0.82961		0.80053	0.84285	0.83607	0.89471		0.79875	0.79975	0.78618	0.85772
	321	0.7969	0.86078	0.86671	0.82857		0.80174	0.84479	0.83958	0.89647		0.79698	0.79887	0.78561	0.85611
	322	0.80813	0.87099	0.87992	0.83804		0.80858	0.85226	0.8486	0.9034		0.80415	0.80679	0.79356	0.86025
	323	0.81797	0.88354	0.89118	0.84952		0.81545	0.85998	0.85761	0.91106		0.81503	0.81812	0.80545	0.86651
	324	0.82323	0.88883	0.89761	0.85409		0.8262	0.87186	0.87038	0.91624		0.82225	0.8253	0.81042	0.87363
	325	0.82526	0.89245	0.90088	0.85742		0.82655	0.87318	0.87433	0.91986		0.82922	0.83275	0.81526	0.87714
	326	0.83361	0.90076	0.91155	0.86583		0.8323	0.8791	0.88058	0.92601		0.8297	0.83299	0.81687	0.87609
	327	0.8349	0.90568	0.91384	0.86562		0.83833	0.88509	0.88831	0.9295		0.83663	0.8406	0.82356	0.88378
	328	0.83802	0.91036	0.91765	0.87211		0.84023	0.88682	0.8898	0.93135		0.83789	0.84165	0.82524	0.88559
	329	0.83665	0.90825	0.91614	0.87254		0.83632	0.88267	0.88524	0.93065		0.83375	0.83807	0.81712	0.88212
	330	0.83021	0.90171	0.9101	0.86792		0.83354	0.87948	0.88173	0.92935		0.82938	0.83401	0.81557	0.87493
	331	0.82631	0.90058	0.90612	0.86061		0.82837	0.87274	0.87818	0.92618		0.82676	0.83186	0.81521	0.87661
	332	0.82989	0.90133	0.90993	0.8612		0.83202	0.87667	0.87701	0.92751		0.8301	0.83597	0.81932	0.87807
	333	0.83115	0.90331	0.9114	0.86441		0.82938	0.87366	0.87271	0.92512		0.83083	0.8376	0.8208	0.87627
	334	0.82691	0.90058	0.90653	0.8632		0.82498	0.86905	0.86716	0.92155		0.82547	0.8326	0.81679	0.87265
	335	0.82273	0.89114	0.90095	0.85197		0.82124	0.86509	0.8615	0.91704		0.82401	0.83211	0.81674	0.8704
	336	0.81666	0.88673	0.89423	0.8469		0.8164	0.85897	0.85736	0.91375		0.81977	0.82861	0.81108	0.8642
	337	0.80744	0.8752	0.88467	0.8403		0.81119	0.85317	0.85315	0.90848		0.80983	0.81848	0.80475	0.85456
	338	0.80406	0.87359	0.88138	0.83935		0.8104	0.85228	0.85033	0.90562		0.80674	0.81498	0.80441	0.8561
	339	0.81331	0.88284	0.89214	0.84664		0.8182	0.86039	0.85854	0.91133		0.81453	0.82346	0.81194	0.86043
	340	0.82924	0.90168	0.91005	0.86207		0.83065	0.87324	0.87184	0.92024		0.82763	0.83605	0.82446	0.87146
	341	0.84037	0.91381	0.92171	0.87638		0.83966	0.88272	0.8814	0.9262		0.83732	0.84467	0.83474	0.88389
	342	0.84608	0.92061	0.92661	0.88476		0.84652	0.89027	0.88825	0.93402		0.84524	0.85284	0.84382	0.8941
	343	0.85882	0.92981	0.93898	0.8921		0.8555	0.89949	0.89861	0.93911		0.85603	0.86409	0.8559	0.90436
	344	0.85525	0.92921	0.93392	0.89252		0.8569	0.90111	0.90079	0.93796		0.85654	0.86452	0.85691	0.90635
	345	0.85292	0.9235	0.93061	0.88671		0.8543	0.8983	0.89647	0.93368		0.84837	0.85695	0.85049	0.90213
	346	0.84903	0.91805	0.92568	0.88302		0.85257	0.8965	0.89439	0.92923		0.84707	0.85648	0.84796	0.89793
	347	0.84714	0.91469	0.92331	0.87963		0.84928	0.89337	0.89338	0.92708		0.84303	0.85237	0.84468	0.89287
	348	0.84637	0.9139	0.92212	0.87961		0.84927	0.89276	0.89221	0.92364		0.84157	0.85161	0.84393	0.89396
	349	0.84161	0.9081	0.91736	0.87635		0.84703	0.89072	0.89089	0.91543		0.84445	0.85446	0.84737	0.8951
	350	0.83713	0.90409	0.91271	0.86905		0.83881	0.88206	0.88222	0.90871		0.83693	0.84725	0.84025	0.88922
	351	0.82579	0.89205	0.90176	0.85698		0.82971	0.87266	0.87443	0.90235		0.82923	0.83951	0.83336	0.88017
	352	0.81739	0.88443	0.89351	0.8526		0.82882	0.87128	0.87372	0.89902		0.82067	0.83022	0.82381	0.87748
	353	0.81946	0.88601	0.89606	0.85697		0.82543	0.86766	0.87133	0.89661		0.82056	0.82959	0.82119	0.87758
	354	0.81969	0.88924	0.89309	0.85537		0.82353	0.86555	0.87074	0.89161		0.81968	0.82932	0.82459	0.87576
	355	0.81858	0.88388	0.89128	0.84647		0.81661	0.85843	0.86187	0.88407		0.81627	0.82592	0.81959	0.87281
	356	0.81069	0.87468	0.88215	0.83883		0.80663	0.84836	0.85088	0.87156		0.80601	0.81495	0.80978	0.86625
	357	0.80271	0.86872	0.87303	0.8375		0.80321	0.84502	0.84844	0.86724		0.79916	0.80794	0.80389	0.86268
	358	0.8061	0.87175	0.87652	0.83388		0.81272	0.85437	0.85772	0.87264		0.80268	0.81124	0.80698	0.85621
	359	0.81058	0.87044	0.87963	0.82767		0.81442	0.85625	0.85858	0.87256		0.8086	0.81665	0.81033	0.85782
	360	0.79983	0.86448	0.86498	0.81639		0.8055	0.84709	0.85109	0.86248		0.80424	0.81233	0.80623	0.84966
	361	0.78595	0.8441	0.85032	0.79453		0.79338	0.83504	0.83881	0.84907		0.78258	0.79043	0.78351	0.83385
	362	0.77098	0.82826	0.83486	0.7784		0.77759	0.81922	0.82216	0.83528		0.77278	0.78016	0.76834	0.81212
	363	0.76246	0.82162	0.8246	0.7714		0.76478	0.80613	0.81156	0.83175		0.76915	0.77601	0.76501	0.80723
	364	0.77034	0.82607	0.83279	0.77404		0.7731	0.81479	0.82072	0.83188		0.77002	0.7763	0.76829	0.81338
	365	0.78013	0.83651	0.84062	0.7837		0.77571	0.81653	0.8188	0.83958		0.77909	0.78505	0.77627	0.81599
	366	0.77988	0.83319	0.83939	0.77736		0.78002	0.82024	0.8252	0.84137		0.78565	0.79116	0.78314	0.81958
	367	0.77878	0.8309	0.83536	0.77101		0.77884	0.81901	0.82523	0.84224		0.78045	0.78616	0.77671	0.81879
	368	0.77948	0.83057	0.83484	0.76981		0.77833	0.81857	0.82372	0.83762		0.77276	0.77873	0.76818	0.81582
	369	0.77854	0.82607	0.83463	0.76968		0.77915	0.81991	0.82346	0.83783		0.769	0.77456	0.76699	0.80976
	370	0.77961	0.8268	0.83578	0.77372		0.77793	0.81784	0.82245	0.83644		0.78143	0.78698	0.77748	0.81128
	371	0.78048	0.83049	0.82931	0.774		0.78149	0.82078	0.82615	0.83034		0.78135	0.78742	0.7769	0.82195
	372	0.78011	0.82593	0.83532	0.77095		0.78041	0.8205	0.82701	0.83736		0.78064	0.78765	0.77911	0.82108
	373	0.78505	0.82934	0.83969	0.78073		0.78799	0.82846	0.83462	0.84043		0.78591	0.79285	0.78431	0.82201
	374	0.7856	0.83132	0.84133	0.78401		0.79268	0.83378	0.83813	0.84603		0.79122	0.79857	0.79143	0.82317
	375	0.79099	0.83704	0.84748	0.78901		0.79385	0.83536	0.83888	0.84693		0.7909	0.79817	0.78931	0.82537
	376	0.79695	0.83942	0.85428	0.79435		0.79865	0.8408	0.84318	0.84963		0.79459	0.80199	0.79074	0.82727
	377	0.795	0.83969	0.85144	0.79945		0.79908	0.84207	0.8442	0.84864		0.79547	0.80328	0.79583	0.82783
	378	0.80252	0.84472	0.85944	0.80323		0.80422	0.84654	0.85088	0.85393		0.80147	0.80987	0.80034	0.83399
	379	0.81842	0.86132	0.87609	0.81586		0.81728	0.85994	0.86563	0.86638		0.81778	0.82681	0.82056	0.85208
	380	0.83988	0.88337	0.89686	0.83783		0.83666	0.88044	0.88669	0.87983		0.83895	0.84855	0.83908	0.86558
	381	0.84584	0.89035	0.90093	0.84938		0.8496	0.89435	0.89975	0.89704		0.84588	0.85573	0.84766	0.87607
	382	0.85548	0.89934	0.91049	0.86206		0.86616	0.91177	0.91802	0.91335		0.85606	0.86607	0.85814	0.88866
	383	0.87763	0.92248	0.93319	0.88238		0.87951	0.92615	0.93166	0.93036		0.87813	0.88832	0.88137	0.90447
	384	0.88889	0.9406	0.94488	0.89835		0.89276	0.93984	0.94505	0.9425		0.89342	0.90448	0.89589	0.91646
	385	0.90269	0.94814	0.9583	0.90446		0.90485	0.95228	0.95739	0.95012		0.89931	0.91096	0.90358	0.92138
	386	0.90142	0.94825	0.95524	0.90354		0.90743	0.95439	0.95914	0.95235		0.90407	0.91654	0.90569	0.92562
	387	0.90036	0.94633	0.95201	0.89902		0.90229	0.94813	0.95375	0.94436		0.89879	0.91196	0.89984	0.92183
	388	0.88691	0.92804	0.9361	0.89237		0.88414	0.92791	0.93237	0.92513		0.88587	0.89925	0.88847	0.90792
	389	0.86438	0.90256	0.91225	0.87368		0.86413	0.90613	0.90958	0.90337		0.86674	0.87959	0.87247	0.89056
	390	0.84328	0.87922	0.88862	0.85211		0.84127	0.88133	0.88552	0.87923		0.84256	0.85511	0.84832	0.87337
	391	0.82853	0.86374	0.86989	0.83842		0.83528	0.8745	0.88151	0.86993		0.83041	0.84273	0.83643	0.86381
	392	0.83595	0.87018	0.87589	0.83902		0.84269	0.88214	0.88758	0.87503		0.83419	0.84701	0.84207	0.86413
	393	0.84714	0.88008	0.88716	0.85017		0.85368	0.8927	0.89673	0.87879		0.84716	0.86037	0.85531	0.87572
	394	0.85807	0.89003	0.89729	0.86326		0.85999	0.8985	0.90321	0.8859		0.85637	0.87083	0.86631	0.88506
	395	0.86515	0.8989	0.90416	0.8716		0.8663	0.90406	0.90846	0.89499		0.86576	0.8809	0.87331	0.89449
	396	0.87375	0.90822	0.91172	0.88013		0.88068	0.91736	0.9225	0.90661		0.8708	0.88598	0.87834	0.90358
	397	0.8853	0.91826	0.92282	0.89098		0.8907	0.92678	0.93237	0.9128		0.88582	0.90107	0.89716	0.912
	398	0.89224	0.92666	0.92917	0.89509		0.89294	0.92843	0.93258	0.91468		0.89806	0.9123	0.905	0.91637
	399	0.88743	0.92383	0.92422	0.88639		0.88888	0.92397	0.92772	0.91117		0.8889	0.90197	0.897	0.9113
	400	0.87451	0.90721	0.90926	0.87532		0.87802	0.91116	0.91205	0.9034		0.87368	0.8862	0.88	0.89628
	401	0.86815	0.89568	0.90228	0.87067		0.86446	0.89622	0.8998	0.89022		0.86592	0.87849	0.87336	0.88772
	402	0.8678	0.89924	0.90247	0.86714		0.8647	0.89519	0.89908	0.88449		0.86229	0.87439	0.87105	0.88473
	403	0.86898	0.89813	0.90291	0.85943		0.86908	0.89827	0.89926	0.88477		0.86726	0.87912	0.87305	0.88482
	404	0.86489	0.89405	0.89886	0.8592		0.86877	0.89649	0.89581	0.88784		0.86607	0.87742	0.87222	0.88683
	405	0.86678	0.89427	0.9002	0.8616		0.87067	0.89773	0.89714	0.8896		0.86954	0.88157	0.87559	0.88984
	406	0.88015	0.90424	0.91357	0.86768		0.87949	0.90556	0.90543	0.89369		0.87575	0.88816	0.88276	0.8973
	407	0.88545	0.91466	0.91826	0.87246		0.88661	0.91175	0.91114	0.9036		0.8871	0.89959	0.89387	0.90171
	408	0.89049	0.91998	0.92427	0.88294		0.89667	0.92058	0.91852	0.91544		0.89658	0.90937	0.90026	0.90704
	409	0.89683	0.92559	0.93001	0.89451		0.90445	0.92732	0.92578	0.92359		0.90547	0.91818	0.90922	0.91138
	410	0.90842	0.93638	0.94103	0.90487		0.91019	0.93173	0.93107	0.92823		0.91364	0.92661	0.91862	0.9183
	411	0.91823	0.94664	0.94851	0.90844		0.91531	0.93612	0.9332	0.93531		0.91486	0.92821	0.92178	0.92295
	412	0.90613	0.93144	0.93486	0.89686		0.90891	0.9298	0.92752	0.92951		0.90597	0.91847	0.91228	0.91575
	413	0.89038	0.9134	0.91723	0.88499		0.8963	0.91614	0.91318	0.91757		0.89208	0.90402	0.89716	0.90281
	414	0.88385	0.90928	0.90988	0.88129		0.88738	0.90632	0.90588	0.90893		0.88683	0.89906	0.89282	0.89423
	415	0.87914	0.90028	0.90494	0.86991		0.88403	0.90312	0.90121	0.90446		0.87885	0.89065	0.88366	0.88456
	416	0.86655	0.89154	0.89076	0.86243		0.87165	0.89112	0.88947	0.89455		0.86503	0.87694	0.87052	0.87403
	417	0.86189	0.88167	0.88499	0.86021		0.86113	0.88045	0.88127	0.88556		0.85479	0.86655	0.86087	0.86624
	418	0.86388	0.88635	0.88704	0.86365		0.86342	0.8832	0.88368	0.88421		0.86239	0.8737	0.86806	0.86844
	419	0.87247	0.89125	0.89508	0.87204		0.87047	0.89054	0.8914	0.89191		0.87028	0.88152	0.87515	0.87411
	420	0.87538	0.89454	0.89611	0.88024		0.87649	0.89711	0.89841	0.89514		0.87496	0.8866	0.87934	0.87794
	421	0.87994	0.89785	0.90007	0.87907		0.88146	0.90143	0.90391	0.89985		0.87999	0.89122	0.88654	0.88053
	422	0.87712	0.89603	0.89709	0.87982		0.87911	0.89912	0.90182	0.89827		0.8779	0.88856	0.88624	0.87827
	423	0.8768	0.89357	0.89715	0.881		0.88222	0.90247	0.90539	0.89911		0.87676	0.88752	0.88357	0.87816
	424	0.87656	0.89719	0.89586	0.88351		0.88238	0.90202	0.905	0.89765		0.87896	0.88977	0.88559	0.87708
	425	0.87945	0.89551	0.89712	0.88532		0.88115	0.90001	0.90426	0.89839		0.88037	0.89161	0.88583	0.87817
	426	0.87959	0.89636	0.89766	0.88858		0.88312	0.90232	0.90662	0.89657		0.8799	0.89125	0.88559	0.87714
	427	0.88322	0.90046	0.90044	0.89272		0.88785	0.90703	0.9125	0.89969		0.88549	0.89576	0.8913	0.88319
	428	0.89029	0.90274	0.90784	0.89524		0.89409	0.91273	0.91748	0.90243		0.89004	0.89931	0.89475	0.88684
	429	0.88533	0.90192	0.90241	0.89097		0.88907	0.9072	0.91316	0.89694		0.88386	0.89308	0.88866	0.88298
	430	0.87514	0.8866	0.89246	0.8839		0.87978	0.89789	0.90411	0.88822		0.87305	0.88172	0.87718	0.87323
	431	0.86813	0.88042	0.88417	0.87182		0.87234	0.89005	0.89685	0.87911		0.86713	0.87526	0.87085	0.86559
	432	0.8693	0.88282	0.88225	0.87366		0.87119	0.88859	0.89544	0.87866		0.87036	0.87801	0.87117	0.86538
	433	0.87278	0.88433	0.88469	0.87579		0.87537	0.89233	0.90161	0.87871		0.87379	0.88056	0.8764	0.86741
	434	0.87255	0.88368	0.88181	0.87364		0.87471	0.89089	0.89844	0.87519		0.87351	0.87886	0.87493	0.86428
	435	0.8693	0.88049	0.8776	0.87073		0.86744	0.88376	0.89102	0.8705		0.86852	0.8725	0.87202	0.85918
	436	0.86803	0.87849	0.87553	0.86976		0.8684	0.88393	0.89219	0.87147		0.86646	0.8702	0.86901	0.85816
	437	0.87593	0.88699	0.88326	0.875		0.87851	0.89358	0.90126	0.87678		0.8699	0.87366	0.87161	0.85988
	438	0.88584	0.89422	0.89323	0.88575		0.88818	0.90396	0.91006	0.88326		0.88159	0.88497	0.8817	0.87209
	439	0.89514	0.89917	0.90187	0.89172		0.89781	0.91406	0.91852	0.89192		0.88814	0.89099	0.88778	0.87595
	440	0.88596	0.89446	0.89216	0.89043		0.88793	0.90336	0.90746	0.88761		0.88866	0.89085	0.88626	0.875
	441	0.87869	0.88573	0.88333	0.88234		0.88023	0.89506	0.89852	0.88121		0.88517	0.88698	0.88046	0.87191
	442	0.88014	0.88473	0.88522	0.88087		0.88242	0.89592	0.89867	0.87929		0.88438	0.88575	0.87885	0.87274
	443	0.88237	0.8887	0.88803	0.88319		0.88639	0.89887	0.90101	0.88247		0.88488	0.88553	0.87678	0.87234
	444	0.88758	0.89268	0.89156	0.88383		0.8903	0.90159	0.90252	0.88387		0.88525	0.88467	0.87809	0.86939
	445	0.88631	0.89157	0.89156	0.88237		0.89085	0.90029	0.90039	0.88467		0.88461	0.88255	0.87801	0.86966
	446	0.89039	0.89699	0.89463	0.88582		0.89178	0.8995	0.89905	0.88346		0.88988	0.88659	0.87929	0.86898
	447	0.8888	0.89355	0.8923	0.88154		0.89283	0.89885	0.89623	0.88152		0.88454	0.88041	0.87417	0.86334
	448	0.87863	0.88111	0.88232	0.86825		0.87913	0.88334	0.88016	0.87455		0.87883	0.87406	0.86584	0.85892
	449	0.86693	0.86931	0.87106	0.86341		0.86983	0.873	0.87117	0.86864		0.86908	0.86389	0.855	0.85252
	450	0.87426	0.87663	0.87788	0.86798		0.87585	0.87786	0.87546	0.87154		0.87412	0.86812	0.85844	0.85441
	451	0.87855	0.88176	0.88133	0.87141		0.88472	0.88576	0.88201	0.87459		0.87984	0.87276	0.86193	0.85455
	452	0.87458	0.87466	0.87622	0.8681		0.87633	0.87597	0.87224	0.8732		0.87463	0.86756	0.85545	0.84831
	453	0.86817	0.86927	0.87018	0.86773		0.87324	0.87175	0.86805	0.86973		0.86895	0.86113	0.84882	0.84864
	454	0.88119	0.8812	0.88377	0.87184		0.88228	0.88044	0.87863	0.87582		0.88353	0.87458	0.86019	0.85703
	455	0.88461	0.88618	0.88586	0.87752		0.89023	0.88802	0.88649	0.88524		0.88947	0.88003	0.86656	0.86355
	456	0.88683	0.88782	0.88553	0.88103		0.89561	0.89366	0.89083	0.88886		0.88551	0.87525	0.85951	0.86381
	457	0.88304	0.88399	0.88058	0.87779		0.89079	0.88807	0.88726	0.88466		0.88533	0.87474	0.85733	0.85818
	458	0.87663	0.87531	0.87402	0.87012		0.88451	0.88083	0.87845	0.87637		0.87563	0.86506	0.84688	0.84678
	459	0.87123	0.87255	0.86849	0.86265		0.87311	0.8693	0.86844	0.87212		0.86779	0.85666	0.83654	0.83876
	460	0.87299	0.8751	0.87132	0.86559		0.87586	0.87207	0.87083	0.87093		0.86896	0.85796	0.84411	0.83731
	461	0.88497	0.88347	0.88284	0.87491		0.88641	0.88226	0.88128	0.8781		0.88187	0.87084	0.85488	0.84899
	462	0.88855	0.8835	0.8846	0.87496		0.88702	0.88192	0.88271	0.87904		0.89033	0.87838	0.86123	0.85323
	463	0.8767	0.87545	0.8705	0.87333		0.88091	0.87577	0.8755	0.87294		0.87763	0.86598	0.85024	0.85082
	464	0.8718	0.87014	0.86738	0.86744		0.87657	0.87269	0.87121	0.86992		0.87088	0.85814	0.84299	0.84201
	465	0.86603	0.86286	0.86145	0.86603		0.86897	0.86504	0.86266	0.87004		0.86322	0.84948	0.83395	0.8354
	466	0.86721	0.86721	0.86291	0.86634		0.87316	0.86966	0.86585	0.86754		0.86923	0.8556	0.84093	0.83838
	467	0.8681	0.86447	0.86375	0.86531		0.86848	0.86442	0.86018	0.86314		0.8687	0.85413	0.83901	0.84166
	468	0.86571	0.86252	0.86055	0.86425		0.86176	0.85728	0.85532	0.86094		0.86526	0.85116	0.83694	0.83974
	469	0.86465	0.86382	0.85979	0.86201		0.86447	0.85929	0.85638	0.86037		0.86476	0.8502	0.83366	0.83749
	470	0.87052	0.86701	0.8653	0.86649		0.86823	0.86236	0.8599	0.86284		0.86723	0.85218	0.83545	0.83927
	471	0.87057	0.86793	0.8637	0.87017		0.87514	0.86908	0.86543	0.8676		0.87256	0.85725	0.84109	0.84526
	472	0.87407	0.86799	0.86668	0.87095		0.87596	0.8706	0.86533	0.86955		0.87635	0.86127	0.84305	0.84717
	473	0.86938	0.86621	0.86083	0.86807		0.87326	0.86828	0.86506	0.86761		0.8746	0.85878	0.84036	0.84783
	474	0.8687	0.86326	0.8604	0.86601		0.87503	0.86899	0.86691	0.86624		0.86839	0.85284	0.83326	0.84289
	475	0.86689	0.86074	0.85741	0.86748		0.87195	0.86489	0.86211	0.86641		0.86821	0.85229	0.83371	0.84133
	476	0.86782	0.86055	0.85794	0.86957		0.8729	0.86522	0.8624	0.86696		0.86708	0.85053	0.83079	0.84104
	477	0.86878	0.86037	0.85911	0.87106		0.87159	0.86403	0.86199	0.86489		0.86957	0.85278	0.83346	0.84305
	478	0.87267	0.86645	0.86159	0.87183		0.8719	0.86392	0.86164	0.86673		0.87097	0.85373	0.83321	0.84916
	479	0.87185	0.86317	0.85892	0.87078		0.87745	0.86994	0.86595	0.87251		0.87307	0.85484	0.8349	0.84912
	480	0.87098	0.86451	0.85737	0.87652		0.87996	0.87161	0.86902	0.87558		0.86861	0.84972	0.83101	0.84476
	481	0.87236	0.86441	0.8585	0.87447		0.87773	0.86946	0.86624	0.86975		0.87125	0.85276	0.83319	0.84448
	482	0.8619	0.85535	0.84903	0.86624		0.86204	0.85345	0.85115	0.86298		0.85986	0.84265	0.82217	0.84591
	483	0.85685	0.84775	0.84237	0.86002		0.85883	0.84956	0.84724	0.85931		0.85534	0.83834	0.81367	0.83962
	484	0.85794	0.85416	0.84358	0.86443		0.8651	0.85584	0.85377	0.86269		0.86295	0.84515	0.82674	0.84205
	485	0.87512	0.86573	0.86077	0.87447		0.88011	0.87057	0.87029	0.87551		0.87664	0.85836	0.84078	0.85776
	486	0.88383	0.8766	0.86935	0.87955		0.89001	0.88102	0.87771	0.88516		0.88926	0.87046	0.85321	0.86579
	487	0.88122	0.8728	0.86329	0.87883		0.8831	0.87376	0.87269	0.88215		0.88421	0.86566	0.84742	0.85969
	488	0.87717	0.86623	0.85987	0.87458		0.8779	0.86849	0.86843	0.87511		0.8733	0.8551	0.83775	0.85355
	489	0.87241	0.86374	0.85507	0.87185		0.87785	0.86844	0.86718	0.87397		0.86575	0.84716	0.83047	0.84682
	490	0.87245	0.86278	0.85484	0.87182		0.87586	0.86589	0.86561	0.87656		0.87638	0.85707	0.83895	0.84964
	491	0.87423	0.86327	0.85616	0.87205		0.87457	0.86408	0.86383	0.87636		0.87711	0.85655	0.84033	0.85177
	492	0.86547	0.85612	0.84741	0.86507		0.87071	0.86038	0.8599	0.87298		0.86893	0.84841	0.83269	0.84849
	493	0.85564	0.84512	0.83664	0.85795		0.86073	0.85016	0.85058	0.86367		0.85788	0.83724	0.81939	0.83764
	494	0.85132	0.84011	0.83331	0.85471		0.85298	0.84203	0.84069	0.85863		0.85146	0.83182	0.81321	0.83195
	495	0.85369	0.84367	0.83546	0.85466		0.85265	0.84176	0.84082	0.85933		0.85156	0.83183	0.8159	0.83134
	496	0.86313	0.85219	0.84522	0.86319		0.8584	0.84753	0.84654	0.8654		0.86163	0.84177	0.8232	0.83868
	497	0.86679	0.85855	0.84857	0.86923		0.87117	0.86126	0.85908	0.8774		0.86505	0.84527	0.82635	0.84456
	498	0.87169	0.86404	0.85256	0.87396		0.87945	0.87011	0.86671	0.88279		0.86724	0.84758	0.82684	0.84797
	499	0.87255	0.8649	0.85388	0.87205		0.87707	0.86827	0.86437	0.8833		0.87186	0.85196	0.83206	0.85041
	500	0.87142	0.85855	0.85381	0.86554		0.86996	0.86193	0.85698	0.87662		0.87116	0.85094	0.83121	0.8523
	501	0.86037	0.85379	0.84282	0.86418		0.86332	0.85522	0.85032	0.87012		0.86258	0.84192	0.82407	0.8497
	502	0.86285	0.85541	0.84363	0.86418		0.8577	0.84968	0.84452	0.86505		0.86035	0.83956	0.82442	0.85007
	503	0.86212	0.85306	0.84534	0.86091		0.86493	0.85686	0.85092	0.86713		0.86343	0.84242	0.82834	0.84958
	504	0.86169	0.85181	0.8439	0.86459		0.86472	0.85626	0.85047	0.86667		0.86427	0.84398	0.82845	0.84795
	505	0.8643	0.85439	0.84593	0.86542		0.86889	0.86009	0.85301	0.86918		0.86227	0.84194	0.82504	0.84747
	506	0.86875	0.86087	0.8525	0.8733		0.87466	0.86606	0.86028	0.87661		0.87023	0.84927	0.83488	0.85458
	507	0.88293	0.8725	0.86495	0.87819		0.88351	0.87383	0.86917	0.88599		0.88507	0.86353	0.84798	0.86579
	508	0.88461	0.87176	0.86492	0.87709		0.88751	0.87716	0.87308	0.88814		0.88267	0.86142	0.84464	0.86569
	509	0.87332	0.86326	0.8532	0.87271		0.87832	0.86713	0.86224	0.88268		0.8736	0.85205	0.8372	0.85688
	510	0.87081	0.85665	0.85128	0.86937		0.87576	0.86371	0.85854	0.87977		0.8761	0.8547	0.83902	0.85677
	511	0.87708	0.86459	0.85549	0.87151		0.87883	0.86654	0.86097	0.88109		0.88387	0.86233	0.84644	0.86337
	512	0.88694	0.87331	0.86346	0.87847		0.8909	0.87902	0.87127	0.88599		0.89198	0.86984	0.85193	0.86848
	513	0.88535	0.87249	0.86174	0.87766		0.88714	0.87554	0.86541	0.88625		0.88469	0.86182	0.84542	0.86291
	514	0.88049	0.8686	0.85438	0.87412		0.88138	0.86932	0.85992	0.88203		0.87705	0.85291	0.83503	0.85691
	515	0.878	0.86592	0.85392	0.8713		0.87963	0.86664	0.85768	0.88037		0.87827	0.85335	0.83635	0.8586
	516	0.87994	0.86785	0.85526	0.87112		0.88556	0.87201	0.86206	0.88161		0.8816	0.85597	0.83895	0.86198
	517	0.88581	0.87434	0.85972	0.87526		0.89553	0.88143	0.8715	0.88917		0.89293	0.86641	0.84795	0.86497
	518	0.89283	0.87782	0.86577	0.8822		0.89842	0.88461	0.87321	0.89196		0.88963	0.86276	0.84272	0.86502
	519	0.88491	0.87035	0.85748	0.88154		0.88926	0.87508	0.86423	0.88694		0.88932	0.86208	0.84319	0.86401
	520	0.88098	0.8679	0.85365	0.87314		0.88191	0.86759	0.85772	0.88185		0.88657	0.85982	0.83813	0.86038
	521	0.87497	0.86165	0.84842	0.8683		0.87603	0.86136	0.85128	0.87641		0.87384	0.84747	0.82874	0.85308
	522	0.86988	0.85338	0.84079	0.86466		0.87178	0.85704	0.84619	0.87159		0.86666	0.83908	0.82052	0.85026
	523	0.86402	0.85404	0.83668	0.86168		0.86457	0.84955	0.83927	0.86254		0.86353	0.83589	0.8183	0.84533
	524	0.85985	0.84791	0.83206	0.85998		0.86467	0.84912	0.83934	0.86274		0.86239	0.83446	0.81468	0.84146
	525	0.86212	0.84861	0.83725	0.8611		0.86327	0.84727	0.83614	0.864		0.86165	0.83386	0.81171	0.84153
	526	0.86383	0.85293	0.83724	0.86616		0.86362	0.84705	0.83943	0.86825		0.86547	0.83775	0.81887	0.84724
	527	0.86772	0.85519	0.84168	0.86849		0.8661	0.84912	0.83917	0.87108		0.86925	0.8426	0.82027	0.84742
	528	0.85957	0.8466	0.83448	0.86204		0.86262	0.84501	0.83328	0.8698		0.86411	0.83728	0.81477	0.84499
	529	0.85243	0.84214	0.82778	0.85828		0.85715	0.8389	0.8267	0.86767		0.85824	0.83085	0.80885	0.84098
	530	0.8572	0.84415	0.83312	0.8604		0.86112	0.84248	0.83008	0.8672		0.85885	0.83121	0.80977	0.83988
	531	0.86178	0.84996	0.8366	0.86756		0.8618	0.8431	0.82768	0.86817		0.85898	0.83062	0.81021	0.83846
	532	0.85894	0.84717	0.83301	0.86672		0.86349	0.84518	0.82937	0.86995		0.85747	0.82858	0.80802	0.83984
	533	0.86041	0.84422	0.83365	0.86284		0.86185	0.84299	0.82757	0.86899		0.85356	0.82451	0.80629	0.83817
	534	0.85206	0.84202	0.82485	0.8581		0.85224	0.8325	0.81614	0.86125		0.85093	0.82126	0.80257	0.83534
	535	0.85149	0.84054	0.82384	0.86024		0.84766	0.82813	0.81103	0.85918		0.84886	0.81914	0.79943	0.83584
	536	0.85141	0.8376	0.8253	0.86034		0.85519	0.83598	0.81803	0.86494		0.85414	0.82393	0.80358	0.84109
	537	0.85448	0.84206	0.82968	0.86528		0.86141	0.8418	0.82357	0.8696		0.86005	0.82969	0.80809	0.84665
	538	0.85708	0.84505	0.83099	0.86794		0.863	0.8422	0.82559	0.87067		0.8596	0.82927	0.80854	0.84814
	539	0.86005	0.84977	0.83388	0.87321		0.86118	0.8408	0.82305	0.8744		0.86371	0.83315	0.81398	0.84996
	540	0.87058	0.85609	0.84655	0.88309		0.8762	0.85644	0.8378	0.88286		0.87429	0.84298	0.82259	0.85794
	541	0.87544	0.86223	0.85174	0.8912		0.88104	0.86091	0.84245	0.88994		0.87618	0.8443	0.82508	0.86179
	542	0.87777	0.86374	0.85362	0.8934		0.87786	0.85672	0.83895	0.89565		0.8732	0.84059	0.82296	0.86086
	543	0.8797	0.86493	0.85599	0.89277		0.87927	0.85828	0.8418	0.8908		0.87676	0.84397	0.82678	0.86162
	544	0.87691	0.86276	0.85279	0.89238		0.87752	0.85716	0.841	0.88633		0.87641	0.8438	0.82629	0.86046
	545	0.8734	0.86002	0.8502	0.89337		0.8743	0.85389	0.8389	0.88309		0.87615	0.84299	0.82552	0.86179
	546	0.87336	0.85546	0.85	0.88863		0.87221	0.85154	0.83548	0.87945		0.87217	0.83809	0.82279	0.85642
	547	0.87086	0.85842	0.8487	0.88949		0.87493	0.85439	0.8394	0.8818		0.87314	0.83899	0.82428	0.85867
	548	0.87931	0.86899	0.85731	0.89663		0.87977	0.85978	0.8446	0.88183		0.88099	0.84719	0.8323	0.86303
	549	0.8873	0.87073	0.86593	0.89436		0.88141	0.86195	0.84821	0.87602		0.88244	0.84836	0.83472	0.8598
	550	0.87114	0.8601	0.85109	0.88198		0.87222	0.85345	0.83803	0.86466		0.87607	0.84217	0.82523	0.84814
	551	0.85512	0.84664	0.83591	0.86689		0.85589	0.83754	0.82	0.85202		0.85618	0.82335	0.80354	0.82819
	552	0.83303	0.82353	0.81482	0.85151		0.83212	0.81333	0.79798	0.83784		0.83158	0.79944	0.78665	0.81314
	553	0.82044	0.80979	0.80285	0.83484		0.82113	0.80233	0.78639	0.82919		0.81872	0.78659	0.77201	0.80492
	554	0.79982	0.79212	0.78281	0.81694		0.8055	0.78827	0.77331	0.82019		0.8035	0.77214	0.75676	0.79826
	555	0.77864	0.76676	0.76404	0.79976		0.78598	0.76784	0.75523	0.81144		0.7797	0.7494	0.73447	0.78438
	556	0.76044	0.75383	0.74625	0.78266		0.76589	0.74778	0.73374	0.79613		0.76588	0.73581	0.72104	0.77298
	557	0.756	0.74614	0.74295	0.777		0.75799	0.73991	0.72757	0.78599		0.75414	0.72459	0.70973	0.76409
	558	0.75232	0.74451	0.74087	0.77985		0.75976	0.74184	0.72962	0.78732		0.75164	0.72198	0.70873	0.76035
	559	0.75397	0.74511	0.74327	0.78332		0.7604	0.74295	0.73024	0.78869		0.75598	0.72608	0.70958	0.7631
	560	0.75836	0.75144	0.74767	0.7896		0.76202	0.74475	0.7328	0.78693		0.76068	0.73016	0.72036	0.76379
	561	0.7694	0.76544	0.76052	0.80108		0.7693	0.75064	0.74176	0.79174		0.77241	0.74151	0.72753	0.77161
	562	0.78534	0.78086	0.77873	0.81807		0.78837	0.76976	0.76125	0.80377		0.78271	0.75143	0.73856	0.779
	563	0.8069	0.79917	0.80189	0.83087		0.80734	0.78897	0.77778	0.81921		0.79999	0.76785	0.7541	0.78909
	564	0.81192	0.81003	0.80511	0.84195		0.81059	0.79271	0.78116	0.82162		0.81108	0.77849	0.76311	0.79558
	565	0.80847	0.80686	0.80216	0.84243		0.81515	0.79771	0.78688	0.8224		0.81457	0.78172	0.76237	0.79908
	566	0.80729	0.80424	0.80183	0.84254		0.81492	0.79783	0.78583	0.82202		0.80886	0.77553	0.75571	0.80448
	567	0.80421	0.7974	0.79899	0.83434		0.80663	0.78904	0.77488	0.82311		0.79822	0.76459	0.74459	0.80391
	568	0.79918	0.79757	0.79362	0.83716		0.79562	0.77726	0.76892	0.82406		0.79722	0.76354	0.7413	0.80199
	569	0.80897	0.80241	0.80271	0.84313		0.80165	0.78452	0.77605	0.82748		0.80314	0.76918	0.74991	0.80377
	570	0.81074	0.80363	0.80416	0.85026		0.81069	0.79264	0.78393	0.8381		0.81195	0.77629	0.75803	0.81173
	571	0.82296	0.81585	0.81578	0.86503		0.8208	0.80076	0.79179	0.85055		0.81839	0.78221	0.76501	0.82517
	572	0.83383	0.83409	0.82717	0.87795		0.83986	0.81879	0.81305	0.86482		0.83856	0.80273	0.78265	0.84317
	573	0.86218	0.85583	0.8543	0.88976		0.8646	0.84287	0.83713	0.88238		0.86008	0.82269	0.8035	0.85932
	574	0.86504	0.86371	0.85754	0.89612		0.87218	0.8494	0.84441	0.88991		0.86886	0.83045	0.80808	0.86691
	575	0.86373	0.85782	0.85548	0.8929		0.87021	0.84681	0.83957	0.88631		0.86222	0.82257	0.80349	0.86238
	576	0.84854	0.84399	0.83912	0.87587		0.85312	0.83073	0.82231	0.86808		0.85183	0.81211	0.79018	0.85423
	577	0.8324	0.82814	0.82327	0.86538		0.83544	0.81367	0.80456	0.84839		0.83275	0.79306	0.77156	0.84194
	578	0.82189	0.8146	0.81421	0.85706		0.82334	0.80129	0.79341	0.83902		0.82247	0.78265	0.76185	0.8365
	579	0.81936	0.81224	0.81152	0.8552		0.8195	0.79719	0.78937	0.83825		0.82304	0.78314	0.76042	0.8323
	580	0.82764	0.82215	0.81864	0.86413		0.83	0.80647	0.79801	0.84639		0.8256	0.78547	0.76293	0.83529
	581	0.83968	0.83257	0.82799	0.87502		0.842	0.8179	0.81049	0.85712		0.83382	0.79275	0.76896	0.84025
	582	0.84496	0.83909	0.83033	0.88351		0.85365	0.82934	0.82144	0.87034		0.84429	0.80218	0.77726	0.8488
	583	0.84976	0.84735	0.83793	0.89151		0.85676	0.83275	0.8226	0.8775		0.84981	0.80803	0.78108	0.8549
	584	0.8577	0.85134	0.84269	0.89486		0.85915	0.83561	0.82433	0.8769		0.85171	0.80955	0.78078	0.85135
	585	0.85176	0.84749	0.8361	0.89166		0.85865	0.83516	0.82223	0.87098		0.85056	0.8084	0.78269	0.85233
	586	0.84297	0.83843	0.82612	0.88427		0.84291	0.8199	0.80707	0.86081		0.84738	0.80545	0.77711	0.84731
	587	0.83457	0.8273	0.81746	0.87204		0.83687	0.81414	0.80359	0.85284		0.83239	0.79039	0.76251	0.83717
	588	0.82474	0.81739	0.80794	0.86517		0.83084	0.80925	0.79818	0.84707		0.82483	0.78268	0.75384	0.83097
	589	0.82344	0.81508	0.80585	0.86279		0.82436	0.80293	0.79318	0.84236		0.82446	0.78158	0.75671	0.82639
	590	0.83336	0.82374	0.81546	0.86758		0.82835	0.80646	0.79866	0.84195		0.83185	0.78814	0.76355	0.83176
	591	0.83869	0.83075	0.82069	0.87229		0.83517	0.81328	0.80278	0.84948		0.83731	0.7932	0.76534	0.83495
	592	0.83902	0.83164	0.82031	0.87589		0.84154	0.81952	0.80702	0.8546		0.83431	0.78968	0.76315	0.83339
	593	0.83923	0.82846	0.82032	0.87893		0.84008	0.81775	0.80641	0.85394		0.83936	0.79441	0.76566	0.83539
	594	0.83343	0.82599	0.81501	0.87497		0.83942	0.81712	0.80696	0.84966		0.84015	0.79574	0.76704	0.83389
	595	0.82892	0.81854	0.81014	0.8678		0.83159	0.81002	0.79936	0.84559		0.83086	0.78664	0.75707	0.82829
	596	0.81468	0.80561	0.79631	0.8627		0.81948	0.79797	0.78676	0.84027		0.81732	0.77303	0.74645	0.81915
	597	0.80679	0.80076	0.78691	0.85989		0.81637	0.79529	0.78148	0.83536		0.81213	0.76865	0.74091	0.81364
	598	0.81445	0.80071	0.79578	0.85924		0.81392	0.79293	0.77987	0.83152		0.81065	0.7671	0.74112	0.81329
	599	0.8108	0.80477	0.79218	0.85939		0.80948	0.78872	0.7762	0.82978		0.81196	0.76862	0.74291	0.81597
	600	0.80787	0.802	0.78982	0.86064		0.80747	0.7874	0.77388	0.83188		0.80971	0.76657	0.74078	0.81046
	601	0.80549	0.7955	0.78803	0.85537		0.80288	0.78247	0.76912	0.83137		0.80378	0.76041	0.73813	0.80862
	602	0.80928	0.7984	0.79056	0.85675		0.81034	0.78968	0.77664	0.83552		0.80612	0.76345	0.73848	0.81213
	603	0.80705	0.80009	0.78979	0.86322		0.81524	0.79465	0.78089	0.83944		0.81023	0.768	0.74326	0.81219
	604	0.8033	0.79457	0.78799	0.85973		0.80802	0.78819	0.77374	0.83723		0.8053	0.76391	0.73773	0.80884
	605	0.79958	0.79153	0.78444	0.85243		0.80216	0.78291	0.76971	0.82973		0.79899	0.75815	0.73429	0.80412
	606	0.78592	0.78176	0.77193	0.84527		0.79002	0.77067	0.76061	0.82018		0.79025	0.75	0.72682	0.80018
	607	0.78614	0.7798	0.77288	0.84564		0.7882	0.77009	0.75771	0.81961		0.78229	0.74153	0.72029	0.79714
	608	0.78857	0.78387	0.77617	0.85008		0.79742	0.77942	0.76664	0.82279		0.78903	0.74725	0.72604	0.79956
	609	0.79248	0.78704	0.78111	0.85343		0.79594	0.77747	0.76445	0.82519		0.79385	0.75194	0.73214	0.7988
	610	0.78982	0.78497	0.77913	0.85025		0.79411	0.77495	0.76388	0.82013		0.78734	0.74524	0.7251	0.79916
	611	0.78845	0.78448	0.77869	0.84887		0.79468	0.77586	0.76512	0.8216		0.78948	0.74738	0.72852	0.80175
	612	0.79808	0.79217	0.78786	0.85523		0.79835	0.77998	0.76962	0.82733		0.79861	0.75652	0.73739	0.80795
	613	0.80618	0.80315	0.79705	0.86732		0.80773	0.78987	0.77879	0.83683		0.80343	0.76193	0.74164	0.81404
	614	0.81314	0.8116	0.80587	0.87294		0.81636	0.799	0.78689	0.84618		0.80829	0.76728	0.74618	0.81674
	615	0.82161	0.8231	0.81652	0.88172		0.82395	0.80649	0.79426	0.85232		0.81786	0.77568	0.75444	0.82471
	616	0.82664	0.82639	0.8236	0.88933		0.82672	0.81023	0.79726	0.85376		0.82303	0.78026	0.76047	0.83086
	617	0.81711	0.81969	0.81255	0.88724		0.81936	0.80333	0.78946	0.84755		0.8226	0.7803	0.75554	0.82434
	618	0.80782	0.80965	0.80193	0.87905		0.80793	0.79223	0.7794	0.83856		0.80383	0.76111	0.73885	0.80813
	619	0.79423	0.79552	0.79244	0.87146		0.79387	0.77849	0.76791	0.82658		0.79217	0.74938	0.72725	0.7992
	620	0.78185	0.7842	0.78225	0.86278		0.77855	0.76397	0.75276	0.81408		0.77719	0.73535	0.71034	0.7911
	621	0.76383	0.76508	0.76658	0.84687		0.7642	0.7504	0.73929	0.80152		0.76612	0.7252	0.69873	0.78191
	622	0.74661	0.75045	0.75125	0.83229		0.75649	0.74392	0.73225	0.79376		0.74972	0.71081	0.6849	0.76992
	623	0.74504	0.7492	0.75061	0.82989		0.74998	0.73838	0.72929	0.78865		0.74672	0.70824	0.68389	0.76417
	624	0.75127	0.75449	0.75792	0.8312		0.75089	0.73931	0.73085	0.78616		0.75132	0.71235	0.68448	0.7691
	625	0.75404	0.76176	0.76161	0.84144		0.75186	0.74045	0.73309	0.78665		0.75528	0.7161	0.69106	0.77297
	626	0.76551	0.76949	0.77457	0.84825		0.76163	0.74986	0.74399	0.79616		0.76775	0.72775	0.7016	0.78218
	627	0.7697	0.7785	0.77958	0.85651		0.7707	0.7583	0.75241	0.8035		0.76626	0.72618	0.70423	0.78336
	628	0.76907	0.77941	0.7787	0.8554		0.77673	0.76447	0.75895	0.80676		0.76474	0.72406	0.69959	0.78385
	629	0.77484	0.78424	0.7852	0.85555		0.7819	0.77088	0.7624	0.81055		0.7678	0.72669	0.7021	0.78401
	630	0.77978	0.79055	0.79272	0.86112		0.78165	0.77002	0.76271	0.81323		0.77703	0.73574	0.71271	0.79198
	631	0.78227	0.79403	0.79541	0.86436		0.78558	0.77379	0.76594	0.81548		0.78413	0.7426	0.72183	0.79816
	632	0.78526	0.79514	0.79905	0.86239		0.78556	0.77443	0.76554	0.8134		0.78175	0.74071	0.71766	0.79676
	633	0.77239	0.78731	0.78553	0.8573		0.76808	0.75724	0.74744	0.80222		0.77267	0.73202	0.70906	0.78617
	634	0.76447	0.77644	0.77832	0.84714		0.7656	0.75511	0.74526	0.796		0.76733	0.72609	0.70751	0.78734
	635	0.77158	0.78399	0.78692	0.85302		0.77232	0.76176	0.75351	0.79759		0.77569	0.73457	0.71515	0.79172
	636	0.78086	0.79958	0.79975	0.86583		0.78734	0.77711	0.76913	0.80918		0.78388	0.74377	0.72597	0.79706
	637	0.7943	0.80536	0.81514	0.87144		0.79247	0.78256	0.77266	0.81403		0.79481	0.75519	0.73526	0.80331
	638	0.78571	0.80034	0.8054	0.86716		0.77913	0.76882	0.75828	0.81097		0.78805	0.74887	0.72915	0.7982
	639	0.77652	0.79209	0.79419	0.85999		0.77785	0.76751	0.75881	0.81295		0.77536	0.73697	0.71759	0.79219
	640	0.78672	0.8014	0.80754	0.86203		0.79174	0.78173	0.77223	0.82313		0.78295	0.74453	0.72815	0.79659
	641	0.79531	0.80861	0.81636	0.87046		0.79448	0.78434	0.77538	0.83072		0.79586	0.75773	0.73996	0.80661
	642	0.79171	0.80664	0.8146	0.8702		0.79271	0.78243	0.77496	0.82704		0.79278	0.75454	0.73573	0.80316
	643	0.77619	0.79418	0.80025	0.86005		0.7778	0.76761	0.76027	0.81748		0.77608	0.73911	0.72014	0.79514
	644	0.76333	0.7827	0.78807	0.85079		0.76443	0.75407	0.74819	0.81152		0.76612	0.73106	0.71574	0.78898
	645	0.76579	0.78638	0.79099	0.85157		0.76871	0.75958	0.75245	0.81674		0.77104	0.73687	0.7214	0.79312
	646	0.77931	0.80231	0.80518	0.86356		0.77818	0.76999	0.76294	0.83		0.78258	0.7486	0.73179	0.79977
	647	0.78319	0.80499	0.80962	0.86816		0.78217	0.77411	0.76686	0.83383		0.78657	0.7527	0.73676	0.80073
	648	0.76875	0.79058	0.79378	0.85656		0.77147	0.76485	0.75748	0.82584		0.77191	0.73873	0.72067	0.79222
	649	0.74268	0.76203	0.76718	0.83786		0.74371	0.73781	0.73088	0.80454		0.74255	0.71063	0.69508	0.76616
	650	0.70988	0.72533	0.73401	0.80756		0.70686	0.70095	0.6943	0.77696		0.70651	0.67643	0.66052	0.73939
	651	0.67298	0.69426	0.69806	0.78273		0.67103	0.6648	0.65907	0.75377		0.66795	0.63999	0.62778	0.71551
	652	0.67083	0.69043	0.69864	0.78094		0.67036	0.6641	0.66054	0.75658		0.66939	0.64192	0.63009	0.71175
	653	0.69649	0.71668	0.72529	0.7937		0.70072	0.69572	0.69002	0.77293		0.68961	0.66212	0.64996	0.7221
	654	0.69574	0.7196	0.72377	0.79711		0.70275	0.69817	0.69309	0.77876		0.69791	0.67016	0.65691	0.73476
	655	0.70071	0.72345	0.72784	0.80181		0.70474	0.70044	0.6987	0.78116		0.70153	0.67388	0.6605	0.7411
	656	0.71176	0.7373	0.74299	0.81082		0.71793	0.71492	0.71314	0.79366		0.71906	0.69127	0.67944	0.75179
	657	0.73023	0.75772	0.76269	0.82908		0.73548	0.73368	0.7314	0.81138		0.7313	0.70397	0.69046	0.76847
	658	0.74188	0.76798	0.77436	0.83812		0.74167	0.74045	0.7397	0.82128		0.74089	0.71371	0.69987	0.77694
	659	0.74152	0.76708	0.77622	0.84262		0.74287	0.74203	0.74327	0.82078		0.74386	0.71685	0.70413	0.7811
	660	0.74138	0.76869	0.77863	0.84333		0.74379	0.74306	0.74649	0.82009		0.74557	0.71915	0.70782	0.78252
	661	0.74272	0.77144	0.78275	0.84576		0.74471	0.74442	0.74879	0.82115		0.74414	0.71803	0.70728	0.78175
	662	0.74518	0.77645	0.7866	0.85071		0.74773	0.74833	0.75249	0.82465		0.74523	0.71896	0.70681	0.78478
	663	0.75122	0.78478	0.79509	0.85695		0.7525	0.75452	0.75833	0.83034		0.74681	0.72054	0.70841	0.7879
	664	0.75146	0.78477	0.79656	0.85982		0.75327	0.75629	0.7598	0.82799		0.74742	0.72093	0.70974	0.78901
	665	0.74793	0.78477	0.79397	0.85738		0.74602	0.74855	0.75369	0.82165		0.74655	0.72021	0.70807	0.78789
	666	0.74556	0.78174	0.79206	0.85326		0.74311	0.74646	0.75097	0.81729		0.74494	0.7189	0.70653	0.79148
	667	0.74744	0.78369	0.79441	0.85205		0.74812	0.7523	0.75592	0.81974		0.74882	0.72362	0.70945	0.79397
	668	0.75593	0.79593	0.80526	0.86537		0.75779	0.76347	0.76539	0.83025		0.75248	0.72752	0.71585	0.80092
	669	0.76553	0.80306	0.81561	0.87016		0.76724	0.77445	0.77273	0.8364		0.75838	0.73336	0.71981	0.80386
	670	0.75874	0.80088	0.80999	0.86496		0.76783	0.77586	0.77407	0.83727		0.75852	0.73412	0.71891	0.80349
	671	0.74743	0.78848	0.80011	0.8517		0.7539	0.76259	0.76029	0.82925		0.74935	0.72521	0.71049	0.7994
	672	0.73919	0.7834	0.79175	0.84473		0.74253	0.75199	0.74917	0.82106		0.74058	0.71703	0.70234	0.79221
	673	0.73856	0.77857	0.79275	0.8435		0.74014	0.74991	0.74696	0.8177		0.73879	0.7158	0.69972	0.79209
	674	0.73924	0.77909	0.79407	0.84684		0.74156	0.75189	0.74656	0.81734		0.738	0.71504	0.70054	0.79464
	675	0.74174	0.78593	0.79669	0.84745		0.74271	0.75275	0.74649	0.81841		0.74161	0.7186	0.70368	0.79576
	676	0.74389	0.79157	0.79829	0.85084		0.74301	0.75248	0.74735	0.81613		0.74332	0.72067	0.70335	0.79767
	677	0.74304	0.78744	0.79869	0.84651		0.74077	0.7497	0.74473	0.81376		0.73989	0.71746	0.70097	0.7989
	678	0.73351	0.77987	0.78773	0.83588		0.73139	0.73992	0.73473	0.81132		0.73251	0.71062	0.69446	0.79433
	679	0.72248	0.77066	0.77612	0.82446		0.72706	0.73591	0.73081	0.80941		0.722	0.70097	0.68624	0.7872
	680	0.71759	0.76823	0.77237	0.81974		0.72399	0.73349	0.72999	0.80535		0.71864	0.69794	0.68275	0.78612
	681	0.72159	0.7701	0.77724	0.82176		0.72479	0.73512	0.73216	0.80791		0.71965	0.69949	0.68246	0.78764
	682	0.72695	0.77627	0.78359	0.82635		0.73083	0.7415	0.73903	0.81328		0.72562	0.70639	0.6894	0.79182
	683	0.73131	0.7843	0.78979	0.83113		0.73727	0.74864	0.74677	0.81793		0.73158	0.7123	0.69538	0.7978
	684	0.7324	0.7898	0.79309	0.83518		0.73881	0.75071	0.74876	0.8261		0.73599	0.7171	0.69999	0.80499
	685	0.74619	0.79863	0.80746	0.8415		0.74536	0.75778	0.75691	0.83155		0.74754	0.72859	0.71097	0.81044
	686	0.75233	0.81021	0.81502	0.8506		0.75228	0.7656	0.76528	0.83791		0.7536	0.7347	0.71754	0.81498
	687	0.75185	0.80849	0.81536	0.84979		0.75661	0.77005	0.77016	0.84437		0.75007	0.73098	0.71474	0.81452
	688	0.74821	0.80688	0.81266	0.84436		0.74822	0.76353	0.76181	0.84046		0.74854	0.7289	0.71073	0.80815
	689	0.73584	0.7984	0.80098	0.83607		0.7365	0.75272	0.7513	0.82788		0.73823	0.71844	0.70332	0.79844
	690	0.72751	0.78452	0.79347	0.82443		0.72675	0.74308	0.74471	0.8198		0.72773	0.70849	0.6922	0.7893
	691	0.71715	0.77795	0.78258	0.81181		0.72088	0.73743	0.73985	0.81859		0.71835	0.69982	0.68269	0.78001
	692	0.71815	0.78123	0.78466	0.80967		0.71741	0.73355	0.73644	0.81979		0.71695	0.69867	0.68368	0.77854
	693	0.72195	0.7863	0.79171	0.8138		0.71958	0.73638	0.7398	0.82356		0.72147	0.70316	0.68909	0.77922
	694	0.72052	0.78838	0.78982	0.81281		0.72415	0.74183	0.74541	0.82406		0.72216	0.70458	0.6916	0.78268
	695	0.73121	0.799	0.80398	0.81906		0.73049	0.74971	0.75456	0.83007		0.73261	0.71581	0.70189	0.79635
	696	0.73782	0.80829	0.8149	0.83142		0.73958	0.75965	0.76527	0.84183		0.74526	0.72963	0.71537	0.80906
	697	0.74971	0.82727	0.82723	0.8427		0.75212	0.77277	0.77968	0.8555		0.75371	0.73847	0.72482	0.81683
	698	0.76059	0.83828	0.84147	0.85348		0.76571	0.78789	0.79508	0.86545		0.76535	0.75047	0.73566	0.82538
	699	0.76994	0.84875	0.85045	0.86098		0.77007	0.79254	0.79894	0.87083		0.76949	0.75434	0.74088	0.82781
	700	0.76701	0.84687	0.8478	0.8629		0.76731	0.79054	0.79478	0.86887		0.76572	0.75094	0.73858	0.82351
	701	0.76091	0.84239	0.84313	0.85916		0.76172	0.78594	0.78929	0.85647		0.75973	0.74445	0.73074	0.8202
	702	0.75154	0.82527	0.83455	0.84486		0.75004	0.77489	0.77786	0.84636		0.74747	0.73252	0.7181	0.81129
	703	0.73004	0.80615	0.81111	0.83215		0.7347	0.75973	0.76161	0.83236		0.72817	0.71321	0.69858	0.79679
	704	0.71941	0.78921	0.79979	0.81966		0.72444	0.75077	0.75393	0.82395		0.7152	0.70044	0.6858	0.78714
	705	0.70747	0.77887	0.78655	0.80875		0.71539	0.74272	0.74565	0.81256		0.70669	0.69206	0.67607	0.78053
	706	0.70098	0.77191	0.77985	0.80191		0.71046	0.73832	0.74044	0.8049		0.69987	0.68577	0.67206	0.7754
	707	0.70659	0.77735	0.78565	0.80691		0.7083	0.73666	0.73945	0.80213		0.70333	0.68954	0.67666	0.78042
	708	0.7138	0.78504	0.79413	0.81766		0.71517	0.74448	0.74619	0.81054		0.71382	0.70043	0.68764	0.78876
	709	0.72325	0.7932	0.80365	0.82498		0.72521	0.75543	0.75517	0.8192		0.72841	0.71448	0.70002	0.79881
	710	0.73051	0.80175	0.81133	0.83106		0.73612	0.76716	0.7669	0.82538		0.73292	0.71909	0.7034	0.80383
	711	0.74004	0.8112	0.82175	0.83448		0.74203	0.77447	0.77281	0.82721		0.73719	0.72285	0.70882	0.80401
	712	0.73544	0.80709	0.81555	0.83536		0.73632	0.76957	0.76646	0.82552		0.73374	0.71944	0.70705	0.80694
	713	0.73428	0.8037	0.81306	0.83442		0.73747	0.77106	0.76715	0.82326		0.73492	0.72068	0.70941	0.81016
	714	0.74537	0.81564	0.82326	0.84246		0.74659	0.78206	0.77726	0.83045		0.74303	0.72918	0.71791	0.81522
	715	0.75074	0.82211	0.82718	0.84796		0.75258	0.78924	0.78469	0.83441		0.75437	0.74089	0.72551	0.8229
	716	0.75271	0.82214	0.82618	0.84821		0.7566	0.79342	0.78857	0.83411		0.75094	0.73741	0.72556	0.82567
	717	0.75615	0.82752	0.82879	0.84856		0.76265	0.80013	0.79476	0.8386		0.75854	0.74571	0.73396	0.83057
	718	0.77397	0.83714	0.84782	0.85047		0.77036	0.80841	0.80326	0.84035		0.76971	0.75752	0.74286	0.83809
	719	0.76467	0.83395	0.83611	0.84937		0.76979	0.80799	0.80266	0.83286		0.76405	0.75303	0.7377	0.84042
	720	0.75504	0.81894	0.82547	0.83493		0.75465	0.79253	0.78448	0.82408		0.75774	0.74756	0.73159	0.83563
	721	0.7462	0.81132	0.81467	0.8296		0.74245	0.77982	0.77432	0.81696		0.74888	0.73937	0.72412	0.82396
	722	0.74178	0.80791	0.80979	0.83066		0.73985	0.77719	0.7727	0.81794		0.73749	0.72951	0.71199	0.81538
	723	0.74044	0.80018	0.80895	0.82381		0.73736	0.77448	0.77092	0.81769		0.73376	0.7258	0.71188	0.80689
	724	0.72897	0.79164	0.79679	0.81273		0.72915	0.7668	0.76386	0.81061		0.72446	0.71663	0.70498	0.80105
	725	0.71351	0.77595	0.78077	0.80143		0.71694	0.75443	0.75293	0.80316		0.71164	0.70515	0.69019	0.78939
	726	0.70664	0.76434	0.77257	0.79507		0.70954	0.74674	0.74325	0.79712		0.70586	0.70082	0.68735	0.78238
	727	0.69874	0.75392	0.76409	0.78604		0.70388	0.74081	0.73967	0.78952		0.70299	0.69825	0.68762	0.77771
	728	0.69578	0.754	0.75979	0.78169		0.7005	0.73819	0.735	0.78463		0.70167	0.6978	0.68624	0.77577
	729	0.69709	0.7552	0.7605	0.77998		0.70109	0.73976	0.73537	0.78534		0.6981	0.69575	0.68589	0.77224
	730	0.70927	0.76337	0.77394	0.78617		0.70869	0.74877	0.74275	0.79395		0.70909	0.70727	0.69566	0.78363
	731	0.72487	0.78365	0.79436	0.80529		0.72986	0.77163	0.76646	0.81306		0.73027	0.72847	0.72235	0.79676
	732	0.75682	0.81784	0.82884	0.83065		0.75827	0.80159	0.80261	0.83674		0.7593	0.75895	0.74949	0.81991
	733	0.78423	0.84961	0.85912	0.85212		0.78604	0.83091	0.8289	0.86535		0.78299	0.78337	0.77453	0.84123
	734	0.80293	0.86754	0.87815	0.8689		0.80219	0.84813	0.84467	0.8846		0.79771	0.79824	0.78848	0.85232
	735	0.80537	0.87031	0.88231	0.87277		0.79999	0.8468	0.84433	0.8787		0.79835	0.79873	0.78794	0.85334
	736	0.79322	0.85839	0.86937	0.87032		0.7991	0.8463	0.84421	0.87625		0.79108	0.79175	0.78299	0.84696
	737	0.78734	0.84966	0.86357	0.86244		0.78924	0.83613	0.83485	0.86963		0.78578	0.78755	0.77854	0.8422
	738	0.77886	0.84068	0.85455	0.85488		0.78446	0.83109	0.83085	0.86165		0.78235	0.78429	0.77244	0.83728
	739	0.76948	0.83205	0.84662	0.85003		0.77707	0.82367	0.82759	0.85531		0.77137	0.77351	0.75993	0.82832
	740	0.76342	0.83077	0.84211	0.84562		0.76862	0.81472	0.82019	0.85186		0.76337	0.76595	0.75473	0.82388
	741	0.77657	0.83817	0.85681	0.85047		0.7779	0.824	0.83176	0.85198		0.77638	0.77895	0.76544	0.82577
	742	0.78718	0.85322	0.86816	0.86226		0.78828	0.83482	0.84305	0.8572		0.78356	0.78606	0.77388	0.82817
	743	0.79294	0.86129	0.8765	0.86821		0.79382	0.84098	0.85016	0.86108		0.79238	0.79453	0.78043	0.83798
	744	0.79851	0.86713	0.88315	0.87349		0.8053	0.853	0.86349	0.86642		0.79995	0.80133	0.78787	0.84494
	745	0.79961	0.86754	0.88649	0.8714		0.80914	0.85748	0.86625	0.86658		0.79892	0.80066	0.78351	0.84142
	746	0.79303	0.86435	0.87939	0.86858		0.79611	0.84402	0.85011	0.86068		0.79449	0.79687	0.77776	0.8378
	747	0.78941	0.85999	0.87669	0.8618		0.78678	0.8335	0.84194	0.85201		0.78792	0.79038	0.77472	0.83577
	748	0.78456	0.85379	0.87056	0.85836		0.78413	0.82988	0.83758	0.84543		0.7814	0.78382	0.77027	0.83167
	749	0.7778	0.84891	0.86369	0.85378		0.7794	0.82504	0.82999	0.8452		0.77951	0.78218	0.7662	0.82945
	750	0.77773	0.84782	0.86253	0.84563		0.77513	0.81995	0.82569	0.8399		0.77342	0.77587	0.75747	0.82293
	751	0.77536	0.85142	0.85926	0.84982		0.7737	0.81812	0.82536	0.83873		0.77334	0.77633	0.76067	0.82126
	752	0.78753	0.85944	0.8754	0.85882		0.78657	0.83096	0.8384	0.84832		0.7846	0.78807	0.77389	0.8269
	753	0.7946	0.86714	0.88159	0.86431		0.79312	0.83667	0.84433	0.85497		0.79542	0.79866	0.78306	0.83792
	754	0.78971	0.86261	0.87501	0.85994		0.79109	0.83425	0.84118	0.85138		0.79074	0.79393	0.78331	0.83702
	755	0.78325	0.85144	0.86773	0.85339		0.78273	0.82516	0.83268	0.84296		0.78287	0.78605	0.77081	0.82599
	756	0.77175	0.84278	0.85495	0.84524		0.77587	0.81778	0.82634	0.83631		0.77021	0.7744	0.76292	0.81932
	757	0.76765	0.83755	0.85137	0.83814		0.77244	0.81423	0.8228	0.83309		0.77032	0.77528	0.76478	0.81677
	758	0.7735	0.84501	0.85639	0.83753		0.77766	0.81997	0.8283	0.8312		0.77515	0.78059	0.77334	0.81811
	759	0.77499	0.84546	0.85864	0.84323		0.77895	0.82178	0.83062	0.83501		0.77585	0.78156	0.77216	0.82277
	760	0.77901	0.84801	0.86257	0.84742		0.78695	0.82999	0.83971	0.84213		0.78162	0.78791	0.77902	0.83226
	761	0.79492	0.86254	0.87926	0.85461		0.79624	0.8396	0.84752	0.84771		0.79337	0.79946	0.78917	0.8365
	762	0.79581	0.86804	0.87878	0.85911		0.7985	0.84228	0.85079	0.85222		0.80058	0.80756	0.7969	0.84192
	763	0.80313	0.87289	0.88716	0.86285		0.80771	0.85259	0.86159	0.85788		0.80157	0.80846	0.79885	0.84558
	764	0.80824	0.88208	0.89376	0.87038		0.8141	0.85984	0.87048	0.86563		0.81121	0.81816	0.80908	0.84836
	765	0.81602	0.88601	0.9012	0.87549		0.81965	0.86548	0.87423	0.86733		0.8127	0.81994	0.81316	0.85157
	766	0.81875	0.8915	0.90497	0.87476		0.82283	0.86917	0.87472	0.87057		0.81052	0.81774	0.81038	0.85063
	767	0.81223	0.88445	0.89893	0.86779		0.81394	0.86004	0.86773	0.86669		0.81107	0.81807	0.80878	0.84883
	768	0.80565	0.87755	0.89197	0.86441		0.80938	0.85528	0.86203	0.86049		0.81089	0.8178	0.8099	0.84589
	769	0.81291	0.88227	0.90042	0.86915		0.81454	0.85984	0.86891	0.86171		0.81163	0.81845	0.81264	0.8444
	770	0.80901	0.87818	0.89521	0.86659		0.81438	0.85943	0.86962	0.86314		0.80911	0.81536	0.81082	0.84323
	771	0.80487	0.87173	0.8901	0.8584		0.80567	0.85037	0.85975	0.85358		0.80607	0.81274	0.80552	0.83697
	772	0.79394	0.8626	0.87635	0.85061		0.79811	0.84182	0.85255	0.84541		0.79565	0.80158	0.79594	0.82775
	773	0.79067	0.85555	0.87441	0.84181		0.79394	0.83758	0.84575	0.84052		0.79529	0.80112	0.79359	0.82735
	774	0.78987	0.85647	0.86981	0.84515		0.79208	0.83525	0.84511	0.83937		0.79235	0.7976	0.79145	0.82731
	775	0.79392	0.85925	0.87396	0.84432		0.79641	0.83957	0.84895	0.8412		0.78851	0.79312	0.78592	0.82347
	776	0.78939	0.85448	0.86766	0.84163		0.79224	0.83577	0.84497	0.84062		0.78607	0.79006	0.78092	0.81917
	777	0.78878	0.85466	0.8646	0.84407		0.7908	0.8346	0.84591	0.83881		0.78819	0.79208	0.78386	0.8201
	778	0.79385	0.85994	0.87073	0.84887		0.7925	0.83613	0.84818	0.83877		0.79375	0.7971	0.78671	0.82389
	779	0.80006	0.8634	0.87574	0.85013		0.79919	0.84287	0.85334	0.84465		0.79227	0.79562	0.78728	0.82367
	780	0.80002	0.8649	0.87547	0.85269		0.80607	0.85023	0.8603	0.85067		0.79517	0.79866	0.7912	0.82881
	781	0.80138	0.86281	0.8766	0.85276		0.80729	0.85207	0.86385	0.85224		0.79795	0.80129	0.7921	0.82913
	782	0.80631	0.8661	0.88042	0.85685		0.80736	0.85206	0.86414	0.8537		0.80323	0.80662	0.80037	0.83054
	783	0.80776	0.86512	0.8793	0.85854		0.8082	0.85307	0.86426	0.85342		0.80511	0.80885	0.8013	0.83519
	784	0.80447	0.86314	0.87516	0.8593		0.80315	0.84791	0.86067	0.84735		0.80394	0.80769	0.80309	0.83416
	785	0.80083	0.85586	0.87011	0.85397		0.79648	0.84169	0.85545	0.84384		0.80007	0.80393	0.79744	0.82963
	786	0.79775	0.85347	0.86593	0.85185		0.79551	0.84105	0.85416	0.84115		0.79944	0.80333	0.79922	0.82476
	787	0.80354	0.8575	0.87001	0.85253		0.80305	0.84859	0.86151	0.84337		0.80358	0.80754	0.80336	0.82658
	788	0.80148	0.8605	0.86729	0.85439		0.80654	0.85281	0.86486	0.84542		0.80689	0.81106	0.81162	0.82964
	789	0.8055	0.85854	0.87051	0.85249		0.80715	0.85329	0.86572	0.84313		0.80429	0.80909	0.80674	0.82767
	790	0.79306	0.8471	0.85717	0.84754		0.80118	0.8475	0.85763	0.83565		0.79657	0.80203	0.79996	0.81976
	791	0.78843	0.837	0.85264	0.83913		0.78943	0.83498	0.84344	0.82619		0.78704	0.79386	0.78937	0.81325
	792	0.78292	0.83752	0.84597	0.84161		0.7838	0.82922	0.84065	0.82203		0.78334	0.79103	0.78926	0.81215
	793	0.79576	0.84263	0.86043	0.84519		0.79891	0.8449	0.85633	0.82882		0.79433	0.8028	0.80115	0.81824
	794	0.79953	0.85341	0.86272	0.85229		0.80641	0.85281	0.86428	0.83469		0.80448	0.81292	0.80906	0.82714
	795	0.81063	0.85808	0.87291	0.85544		0.80543	0.85199	0.8621	0.8335		0.80987	0.81805	0.81507	0.83173
	796	0.8032	0.85426	0.86341	0.85409		0.80066	0.84707	0.85655	0.82725		0.80142	0.80951	0.8068	0.82645
	797	0.79528	0.84232	0.85371	0.84338		0.79412	0.84027	0.85036	0.82126		0.78947	0.79834	0.79632	0.81769
	798	0.79272	0.83656	0.84792	0.83805		0.78712	0.83277	0.84239	0.8159		0.78519	0.79469	0.79294	0.81269
	799	0.78533	0.83002	0.8391	0.83432		0.78758	0.83415	0.84178	0.81561		0.78583	0.79608	0.7943	0.81191
	800	0.78271	0.82904	0.83713	0.83521		0.78969	0.83653	0.84521	0.82173		0.78751	0.79809	0.79541	0.81462
	801	0.7912	0.83595	0.84394	0.84309		0.79874	0.8449	0.85519	0.82997		0.79418	0.80486	0.80284	0.81895
	802	0.80623	0.85083	0.85886	0.85474		0.81856	0.86564	0.87336	0.84513		0.81332	0.82423	0.82234	0.83178
	803	0.81924	0.86051	0.87159	0.86409		0.82487	0.87145	0.88063	0.85158		0.82418	0.8357	0.8332	0.84395
	804	0.81621	0.85648	0.86622	0.86471		0.81879	0.86498	0.87459	0.84744		0.81352	0.82575	0.82289	0.8387
	805	0.80528	0.84512	0.85245	0.85738		0.80195	0.84759	0.85545	0.83808		0.80393	0.8167	0.8135	0.8269
	806	0.79716	0.83471	0.84303	0.84662		0.79855	0.84339	0.85137	0.8299		0.79677	0.80938	0.80661	0.8207
	807	0.79327	0.8321	0.83787	0.83974		0.79358	0.83718	0.84573	0.82371		0.79431	0.80727	0.80411	0.81641
	808	0.78392	0.82195	0.82604	0.83169		0.78061	0.82291	0.83208	0.81615		0.78381	0.79688	0.79359	0.80954
	809	0.77633	0.81021	0.81621	0.82417		0.77631	0.8171	0.82719	0.81153		0.77602	0.78938	0.78558	0.80169
	810	0.77781	0.8149	0.81618	0.82686		0.78614	0.8264	0.83711	0.81779		0.7799	0.79382	0.79092	0.8041
	811	0.79355	0.82907	0.83132	0.83683		0.80128	0.84108	0.85358	0.83163		0.79628	0.81072	0.80832	0.81563
	812	0.807	0.84529	0.84817	0.85349		0.81481	0.85418	0.86738	0.84296		0.80794	0.82222	0.81958	0.82474
	813	0.81171	0.84906	0.85001	0.86088		0.81833	0.85753	0.86948	0.84715		0.81291	0.8267	0.8244	0.82615
	814	0.80822	0.84252	0.84497	0.8572		0.80844	0.8465	0.85423	0.83912		0.80198	0.81556	0.81086	0.81951
	815	0.79527	0.82829	0.82889	0.84401		0.79246	0.82872	0.83632	0.82454		0.78991	0.80336	0.8004	0.80814
	816	0.78128	0.81394	0.81435	0.82974		0.78423	0.81901	0.82907	0.8121		0.77658	0.79011	0.78698	0.79988
	817	0.77873	0.80768	0.81245	0.82511		0.7798	0.81297	0.82261	0.81139		0.778	0.79177	0.78872	0.79732
	818	0.7829	0.81326	0.81491	0.82862		0.78652	0.81838	0.82746	0.81892		0.78454	0.79849	0.7947	0.80289
	819	0.79627	0.82575	0.82892	0.83754		0.79893	0.83032	0.83823	0.83177		0.79857	0.81235	0.81038	0.81218
	820	0.81035	0.84084	0.84353	0.85105		0.8168	0.84802	0.85571	0.84763		0.81165	0.82547	0.82287	0.81942
	821	0.82353	0.85353	0.85753	0.86314		0.829	0.85938	0.86675	0.86046		0.82467	0.83862	0.83491	0.83171
	822	0.84078	0.86835	0.87696	0.87673		0.84171	0.87108	0.87861	0.87025		0.83786	0.85168	0.84836	0.84335
	823	0.84172	0.87056	0.87553	0.87936		0.84209	0.87041	0.87697	0.86844		0.844	0.8579	0.85446	0.83987
	824	0.83003	0.85861	0.86259	0.87638		0.83566	0.8623	0.86828	0.86004		0.82926	0.84259	0.84156	0.83256
	825	0.81851	0.84459	0.85027	0.86133		0.82534	0.85046	0.85645	0.84347		0.8165	0.82909	0.82768	0.82109
	826	0.80009	0.82904	0.83014	0.84173		0.80175	0.82584	0.83099	0.82466		0.7997	0.81274	0.81027	0.80756
	827	0.78144	0.80631	0.8095	0.82801		0.78294	0.80639	0.81	0.80883		0.77929	0.79221	0.79054	0.78964
	828	0.78406	0.80841	0.81257	0.8273		0.78601	0.80826	0.81119	0.80445		0.78099	0.79378	0.79469	0.78772
	829	0.79889	0.82476	0.82772	0.83966		0.79829	0.81991	0.8245	0.81171		0.79591	0.80854	0.80941	0.79649
	830	0.80832	0.83021	0.83322	0.84471		0.80239	0.82402	0.82986	0.81668		0.8013	0.81386	0.81707	0.80335
	831	0.79805	0.81967	0.82362	0.84083		0.79981	0.82133	0.82469	0.81355		0.79726	0.80979	0.81157	0.80135
	832	0.7921	0.8127	0.81737	0.83575		0.79444	0.81584	0.8198	0.81288		0.79316	0.80572	0.80638	0.79869
	833	0.79693	0.81802	0.82094	0.83536		0.79916	0.82061	0.82615	0.81526		0.79401	0.80694	0.80828	0.79978
	834	0.80395	0.82476	0.82706	0.84099		0.80794	0.82956	0.83492	0.81803		0.80188	0.81441	0.81508	0.80538
	835	0.80159	0.82126	0.82346	0.84154		0.80831	0.83026	0.83339	0.82056		0.80268	0.81477	0.81598	0.81069
	836	0.80315	0.81981	0.82464	0.84007		0.80695	0.82854	0.83253	0.82284		0.80228	0.81441	0.81709	0.80774
	837	0.80119	0.81904	0.82162	0.83977		0.80677	0.82822	0.83429	0.82315		0.80146	0.81418	0.81593	0.80611
	838	0.79771	0.81909	0.81665	0.83855		0.80584	0.82716	0.83399	0.82394		0.80294	0.81549	0.81705	0.80576
	839	0.80782	0.82219	0.82648	0.84191		0.81264	0.8342	0.84112	0.8277		0.80564	0.81843	0.82218	0.81004
	840	0.81039	0.83033	0.82886	0.84924		0.8224	0.844	0.85015	0.83034		0.81365	0.82622	0.82946	0.81819
	841	0.81929	0.83681	0.83862	0.85275		0.82507	0.84737	0.85182	0.83606		0.8198	0.83166	0.8365	0.82113
	842	0.81627	0.83103	0.83447	0.85127		0.81887	0.84066	0.84712	0.82719		0.81802	0.82945	0.83316	0.81808
	843	0.80894	0.82532	0.82585	0.84593		0.80516	0.82611	0.83009	0.81754		0.8074	0.81957	0.82137	0.81157
	844	0.80831	0.82443	0.8248	0.84663		0.80926	0.8298	0.835	0.82009		0.81082	0.82251	0.82648	0.81139
	845	0.81987	0.83363	0.8354	0.85455		0.8244	0.84478	0.85132	0.83198		0.8184	0.83009	0.83103	0.81613
	846	0.82698	0.8403	0.83967	0.85864		0.82793	0.84792	0.8562	0.83857		0.82287	0.83399	0.83409	0.82228
	847	0.82576	0.83674	0.84082	0.8586		0.828	0.84727	0.855	0.84175		0.82889	0.83872	0.84128	0.82513
	848	0.83452	0.84543	0.84963	0.86408		0.83859	0.85779	0.86514	0.84608		0.83091	0.84058	0.84054	0.82527
	849	0.83476	0.84483	0.84738	0.86634		0.83981	0.85886	0.86711	0.84913		0.83257	0.84112	0.84407	0.82799
	850	0.82886	0.83848	0.83763	0.86092		0.83114	0.84983	0.85699	0.84511		0.8319	0.83961	0.84094	0.82367
	851	0.81721	0.82587	0.82503	0.84917		0.81744	0.83646	0.84455	0.83278		0.81838	0.82536	0.82557	0.81461
	852	0.80608	0.81239	0.81365	0.83893		0.80589	0.8243	0.82982	0.82164		0.80306	0.80975	0.80878	0.80435
	853	0.80146	0.81151	0.80794	0.83581		0.80005	0.81756	0.8238	0.81745		0.80126	0.8072	0.80736	0.7989
	854	0.80561	0.81494	0.81266	0.83914		0.80434	0.82149	0.82562	0.81908		0.80098	0.80622	0.807	0.79671
	855	0.80737	0.81473	0.81401	0.84019		0.80674	0.82326	0.82807	0.82009		0.80551	0.81034	0.80953	0.79897
	856	0.81312	0.82135	0.81956	0.8454		0.81336	0.8291	0.83496	0.82636		0.81155	0.81592	0.81124	0.80426
	857	0.82292	0.82973	0.82949	0.85194		0.82394	0.83871	0.84413	0.83054		0.82175	0.82494	0.82318	0.8113
	858	0.82626	0.82973	0.8314	0.85492		0.82753	0.84172	0.84391	0.83215		0.82608	0.82828	0.82545	0.81609
	859	0.8186	0.82259	0.82342	0.85244		0.81736	0.83021	0.83177	0.82601		0.82553	0.82716	0.82326	0.81354
	860	0.8122	0.81303	0.81553	0.84418		0.81291	0.82414	0.82593	0.82155		0.81293	0.8145	0.80877	0.80669
	861	0.81424	0.82093	0.81767	0.84813		0.82143	0.83103	0.8311	0.82887		0.81499	0.81666	0.81204	0.80884
	862	0.83153	0.8337	0.83656	0.86348		0.83187	0.84009	0.84154	0.83736		0.83479	0.83534	0.82952	0.81781
	863	0.8382	0.83882	0.84342	0.86816		0.8378	0.84432	0.84499	0.84126		0.83856	0.8374	0.8305	0.8258
	864	0.8339	0.83713	0.83872	0.85815		0.83179	0.83787	0.83553	0.83699		0.83253	0.8305	0.82261	0.81735
	865	0.81566	0.81888	0.82	0.8474		0.81867	0.82406	0.82117	0.82657		0.81574	0.81261	0.8044	0.80535
	866	0.81302	0.81423	0.81834	0.84405		0.82045	0.82497	0.82058	0.82397		0.81244	0.80961	0.79931	0.80036
	867	0.82605	0.83058	0.8325	0.85235		0.83231	0.83554	0.83368	0.82802		0.82641	0.82283	0.81276	0.80699
	868	0.83475	0.83659	0.84058	0.86035		0.83898	0.84127	0.83815	0.83498		0.83577	0.83073	0.82067	0.81509
	869	0.83051	0.83464	0.83369	0.86079		0.8383	0.84084	0.83781	0.83463		0.83382	0.82847	0.81669	0.81685
	870	0.82567	0.82671	0.82757	0.85584		0.83065	0.83292	0.82887	0.82561		0.82713	0.82096	0.81044	0.80655
	871	0.81682	0.81832	0.81772	0.8474		0.82004	0.82212	0.81843	0.8151		0.81291	0.8066	0.79431	0.79796
	872	0.80855	0.80951	0.80892	0.83905		0.80822	0.80865	0.80566	0.80658		0.80515	0.7989	0.78524	0.79196
	873	0.80302	0.80618	0.80304	0.83326		0.80045	0.79963	0.79769	0.79984		0.80262	0.79624	0.78326	0.79216
	874	0.8016	0.80398	0.80151	0.83351		0.80283	0.80158	0.79934	0.79684		0.8018	0.79473	0.78368	0.78979
	875	0.80419	0.80258	0.80257	0.83411		0.80613	0.80449	0.80145	0.80283		0.80645	0.799	0.78701	0.79023
	876	0.81404	0.81553	0.81194	0.84163		0.81921	0.81738	0.8145	0.81397		0.81196	0.80395	0.79322	0.79714
	877	0.83088	0.83261	0.82738	0.85265		0.83426	0.83129	0.8318	0.82455		0.82464	0.81561	0.80355	0.80707
	878	0.83564	0.83468	0.83351	0.86212		0.83978	0.83648	0.83552	0.82981		0.83686	0.82731	0.81692	0.81571
	879	0.82854	0.82979	0.82534	0.85772		0.83077	0.828	0.826	0.82499		0.83184	0.82204	0.80939	0.81523
	880	0.82364	0.82182	0.81916	0.85021		0.82593	0.8235	0.81937	0.81711		0.82586	0.81519	0.8042	0.80505
	881	0.81501	0.81544	0.80907	0.84269		0.81587	0.81325	0.80887	0.80852		0.81381	0.80315	0.79356	0.80094
	882	0.80974	0.81272	0.8042	0.84145		0.81146	0.80858	0.80569	0.80785		0.81285	0.80235	0.79226	0.8018
	883	0.81712	0.81323	0.81252	0.84699		0.81788	0.81465	0.81069	0.81136		0.81848	0.80762	0.79679	0.79951
	884	0.8204	0.81571	0.81533	0.8509		0.8202	0.81681	0.81188	0.81623		0.82125	0.81005	0.79795	0.7988
	885	0.81355	0.81125	0.80671	0.84475		0.81583	0.81231	0.80898	0.81313		0.81073	0.79854	0.78454	0.79715
	886	0.79829	0.79618	0.79175	0.82889		0.80674	0.80239	0.79779	0.80789		0.79771	0.78523	0.77102	0.78451
	887	0.78227	0.77867	0.77479	0.81764		0.78984	0.7848	0.78114	0.79877		0.78589	0.77354	0.7594	0.77237
	888	0.77324	0.77237	0.76705	0.81011		0.78201	0.77719	0.77471	0.78952		0.7758	0.76383	0.74993	0.76615
	889	0.77091	0.76882	0.76157	0.81001		0.77724	0.77227	0.76828	0.78481		0.77374	0.7622	0.74763	0.76489
	890	0.76748	0.7617	0.75675	0.80664		0.76618	0.76111	0.75825	0.78026		0.77087	0.75874	0.74341	0.76526
	891	0.76544	0.76425	0.75505	0.80909		0.76494	0.75988	0.75686	0.77976		0.76977	0.75653	0.74354	0.76463
	892	0.77927	0.7775	0.76738	0.81685		0.77849	0.7732	0.76868	0.78936		0.77654	0.76256	0.74944	0.7694
	893	0.79372	0.79332	0.78155	0.82782		0.79193	0.78614	0.7825	0.80164		0.78874	0.77462	0.7609	0.77853
	894	0.80034	0.7978	0.78828	0.83442		0.8027	0.79744	0.79394	0.81066		0.80022	0.78595	0.77036	0.78556
	895	0.80799	0.80294	0.79542	0.83942		0.80911	0.8031	0.79836	0.81807		0.80452	0.78925	0.77698	0.78821
	896	0.80303	0.79871	0.78939	0.83415		0.80343	0.79676	0.79302	0.81401		0.80378	0.78775	0.77269	0.79047
	897	0.79569	0.79281	0.78145	0.83012		0.79603	0.78877	0.78493	0.80715		0.80005	0.78403	0.76848	0.7861
	898	0.8005	0.79157	0.78673	0.82996		0.79658	0.78935	0.78644	0.80714		0.7965	0.78047	0.76425	0.78513
	899	0.78854	0.78459	0.77346	0.82821		0.79696	0.7897	0.78626	0.80694		0.79343	0.77634	0.75941	0.77944
	900	0.79422	0.78241	0.77908	0.82855		0.79516	0.78729	0.78628	0.80775		0.7916	0.77501	0.75916	0.77866
	901	0.79708	0.78934	0.78117	0.83406		0.79919	0.79099	0.78813	0.80759		0.79301	0.77609	0.75968	0.78132
	902	0.80524	0.79885	0.78844	0.84129		0.80592	0.79827	0.79593	0.81116		0.80482	0.78698	0.77305	0.78936
	903	0.81489	0.80497	0.79749	0.84294		0.81482	0.80636	0.80613	0.81882		0.81492	0.79632	0.78226	0.79965
	904	0.81502	0.81215	0.79712	0.85409		0.81862	0.81007	0.81086	0.82244		0.81803	0.79843	0.78156	0.80403
	905	0.82977	0.82196	0.81203	0.86441		0.83052	0.82226	0.82287	0.83036		0.83606	0.81575	0.79585	0.81218
	906	0.83261	0.82418	0.81251	0.86967		0.84279	0.83461	0.83275	0.83811		0.84166	0.82105	0.79897	0.81657
	907	0.83162	0.82414	0.81334	0.86804		0.83636	0.8281	0.82516	0.83597		0.83178	0.81099	0.79245	0.81291
	908	0.82306	0.81553	0.80235	0.85938		0.81949	0.81081	0.80692	0.82258		0.81993	0.79946	0.77916	0.80335
	909	0.81363	0.80404	0.79251	0.84713		0.81425	0.80556	0.80299	0.81558		0.80794	0.78762	0.76748	0.79541
	910	0.81052	0.80324	0.79018	0.84724		0.81487	0.80639	0.80714	0.81728		0.80776	0.78788	0.76921	0.79462
	911	0.81974	0.80978	0.8003	0.85289		0.82238	0.81436	0.81126	0.82556		0.81256	0.79293	0.7758	0.80009
	912	0.82431	0.81575	0.80483	0.85939		0.82897	0.82107	0.81712	0.83495		0.82308	0.80378	0.78425	0.80833
	913	0.82968	0.82254	0.80992	0.86584		0.82838	0.82029	0.81631	0.83826		0.8299	0.81041	0.7908	0.81454
	914	0.83378	0.82611	0.81398	0.86683		0.83552	0.8277	0.82419	0.84398		0.83717	0.81809	0.79658	0.81836
	915	0.83893	0.83413	0.82077	0.87193		0.84178	0.83454	0.83048	0.84678		0.84123	0.82211	0.80358	0.82673
	916	0.84565	0.83478	0.82623	0.88228		0.84416	0.83802	0.83541	0.85398		0.85031	0.83056	0.81253	0.83286
	917	0.84775	0.83905	0.82816	0.88401		0.84719	0.84152	0.83723	0.85361		0.84705	0.82605	0.81023	0.82979
	918	0.8372	0.82621	0.81691	0.87294		0.8379	0.83149	0.82703	0.84651		0.82891	0.8083	0.79341	0.81886
	919	0.81126	0.80688	0.79228	0.85585		0.8127	0.80509	0.80095	0.82774		0.80666	0.78664	0.77051	0.80093
	920	0.79966	0.79024	0.78171	0.84003		0.79922	0.79177	0.78528	0.8179		0.7958	0.77565	0.7636	0.78899
	921	0.79038	0.78445	0.77299	0.83923		0.79415	0.78658	0.78048	0.81131		0.79122	0.77195	0.75795	0.78335
	922	0.79111	0.78118	0.77157	0.83721		0.79553	0.78791	0.78199	0.80793		0.78901	0.76982	0.75607	0.78254
	923	0.78738	0.78389	0.76778	0.83837		0.79854	0.79018	0.78219	0.81144		0.79031	0.772	0.75413	0.78279
	924	0.79775	0.78761	0.77951	0.8442		0.80044	0.79162	0.78364	0.811		0.79851	0.77949	0.76098	0.78237
	925	0.79693	0.79046	0.77798	0.84931		0.79653	0.78727	0.78016	0.80946		0.79484	0.77496	0.75724	0.78276
	926	0.78894	0.7799	0.77095	0.84712		0.79034	0.78085	0.77304	0.80487		0.78597	0.76552	0.74693	0.77858
	927	0.78894	0.77661	0.76863	0.84319		0.78836	0.77833	0.76985	0.80051		0.78621	0.76572	0.74572	0.77656
	928	0.77955	0.7713	0.75855	0.83804		0.77469	0.76504	0.75551	0.79738		0.77899	0.75838	0.73971	0.77277
	929	0.77099	0.76036	0.75051	0.83118		0.76956	0.75997	0.75113	0.79373		0.7752	0.7549	0.73374	0.77112
	930	0.77891	0.76596	0.75775	0.83312		0.78398	0.77411	0.76425	0.79792		0.77429	0.75312	0.73255	0.76896
	931	0.78251	0.77224	0.7606	0.83439		0.78986	0.78	0.76925	0.80421		0.78094	0.75925	0.73834	0.77274
	932	0.7821	0.77105	0.75968	0.83594		0.78581	0.77569	0.76345	0.80553		0.78454	0.76307	0.74073	0.78132
	933	0.78486	0.77462	0.76214	0.83971		0.79103	0.78014	0.7693	0.8052		0.79157	0.76962	0.74812	0.78856
	934	0.80267	0.79281	0.77916	0.85147		0.80388	0.79188	0.78616	0.81768		0.80336	0.78047	0.75802	0.79648
	935	0.81689	0.80762	0.79291	0.865		0.81405	0.80177	0.79378	0.83373		0.81565	0.79169	0.76899	0.80497
	936	0.82678	0.81889	0.80246	0.87833		0.83102	0.81816	0.81001	0.84409		0.82558	0.80062	0.77908	0.81293
	937	0.83966	0.82948	0.81491	0.89322		0.84142	0.82761	0.8198	0.86048		0.83571	0.81	0.78907	0.82572
	938	0.84948	0.83959	0.82445	0.90483		0.85936	0.84494	0.83685	0.87306		0.85247	0.82658	0.80422	0.83383
	939	0.85344	0.84242	0.82786	0.90828		0.8557	0.84069	0.83051	0.8705		0.85301	0.82647	0.80393	0.83496
	940	0.83667	0.82712	0.81207	0.89521		0.83505	0.82019	0.81025	0.85557		0.83496	0.809	0.78514	0.82821
	941	0.81879	0.80436	0.79446	0.87671		0.81847	0.80384	0.79284	0.84085		0.81408	0.78808	0.76562	0.8126
	942	0.80206	0.78775	0.77867	0.85942		0.8057	0.79189	0.77787	0.82197		0.80142	0.77541	0.75342	0.79661
	943	0.77932	0.77164	0.75527	0.84486		0.78488	0.77005	0.75644	0.80693		0.77792	0.75233	0.7321	0.78538
	944	0.77373	0.76358	0.75176	0.83379		0.77867	0.76243	0.74969	0.79579		0.77574	0.75023	0.73038	0.78041
	945	0.77709	0.7656	0.7588	0.83686		0.77821	0.76069	0.74888	0.79514		0.78254	0.75635	0.7355	0.77813
	946	0.78082	0.77211	0.75951	0.84618		0.78482	0.76695	0.75455	0.80567		0.77887	0.75142	0.73047	0.77949
	947	0.7871	0.7803	0.76964	0.84728		0.78866	0.77012	0.75753	0.80841		0.7864	0.75821	0.73622	0.78474
	948	0.79287	0.78597	0.77497	0.8515		0.78942	0.77161	0.75615	0.80565		0.78991	0.7622	0.74156	0.78948
	949	0.78502	0.77502	0.7665	0.84844		0.78701	0.76955	0.75351	0.80512		0.78467	0.75718	0.7353	0.78971
	950	0.78474	0.77754	0.76683	0.84572		0.7866	0.7689	0.75296	0.80619		0.78465	0.75593	0.7361	0.78964
	951	0.79387	0.78617	0.77606	0.85377		0.79481	0.77566	0.76156	0.81492		0.79646	0.76627	0.74769	0.79316
	952	0.80836	0.80041	0.7913	0.86823		0.80704	0.78874	0.77336	0.82673		0.80112	0.76992	0.75063	0.80289
	953	0.81107	0.80224	0.79272	0.87371		0.81288	0.79577	0.77753	0.83079		0.80777	0.77574	0.75456	0.80703
	954	0.80032	0.79176	0.78264	0.86323		0.80392	0.78724	0.76774	0.82206		0.80901	0.77706	0.7577	0.80667
	955	0.79038	0.78037	0.77331	0.85157		0.79139	0.77462	0.75627	0.81603		0.79343	0.76122	0.74155	0.79637
	956	0.78709	0.78316	0.77069	0.85516		0.796	0.77912	0.76132	0.82027		0.78862	0.75708	0.73858	0.79077
	957	0.80863	0.79705	0.79151	0.86626		0.80991	0.79196	0.77587	0.8288		0.80695	0.77542	0.75476	0.80027
	958	0.80781	0.7988	0.79137	0.87153		0.81151	0.79307	0.77734	0.8275		0.81247	0.78082	0.75903	0.80643
	959	0.79872	0.78991	0.7834	0.86648		0.79676	0.77802	0.76186	0.82159		0.79804	0.76624	0.74615	0.80259
	960	0.7945	0.78776	0.78042	0.86347		0.79201	0.77336	0.75906	0.82055		0.79365	0.76232	0.74215	0.79744
	961	0.7984	0.79038	0.78458	0.86631		0.79715	0.77874	0.76357	0.8243		0.79811	0.76635	0.74918	0.79494
	962	0.79848	0.79243	0.78502	0.86797		0.80319	0.78479	0.76946	0.82718		0.8015	0.76916	0.75189	0.79701
	963	0.80311	0.79541	0.79049	0.87062		0.80259	0.78395	0.76693	0.82838		0.80006	0.7669	0.74908	0.80066
	964	0.79565	0.78681	0.78463	0.8733		0.79653	0.77771	0.76411	0.82992		0.79639	0.76313	0.74571	0.79812
	965	0.79381	0.78554	0.7832	0.87318		0.79806	0.7807	0.76828	0.83343		0.79615	0.7635	0.74601	0.79734
	966	0.79197	0.78368	0.78107	0.87113		0.79942	0.78208	0.77024	0.83406		0.7927	0.76001	0.74257	0.78964
	967	0.77325	0.76586	0.76289	0.8603		0.77828	0.76097	0.74932	0.81627		0.77221	0.74054	0.72248	0.77718
	968	0.75468	0.74826	0.74605	0.85271		0.75949	0.74255	0.72914	0.79903		0.76026	0.72915	0.7099	0.76562
	969	0.74995	0.74026	0.7424	0.84166		0.74762	0.73161	0.72142	0.78185		0.75004	0.72023	0.70358	0.75645
	970	0.74316	0.73643	0.73552	0.83048		0.74251	0.72609	0.71675	0.77993		0.73911	0.71071	0.694	0.74935
	971	0.73239	0.72592	0.72491	0.82331		0.73951	0.72327	0.71424	0.77569		0.73429	0.70521	0.6902	0.74454
	972	0.73657	0.72955	0.72956	0.82582		0.74049	0.72396	0.71515	0.78069		0.73924	0.70987	0.69575	0.75393
	973	0.7575	0.75254	0.75203	0.84153		0.76091	0.7446	0.73727	0.79921		0.75981	0.72934	0.71414	0.76917
	974	0.77657	0.77095	0.77228	0.85916		0.78084	0.76423	0.75545	0.81632		0.77652	0.74528	0.73183	0.78179
	975	0.77791	0.77399	0.77308	0.86746		0.78366	0.76631	0.76053	0.82518		0.77882	0.74727	0.73238	0.78824
	976	0.78308	0.77978	0.77995	0.87303		0.78386	0.7659	0.75994	0.82774		0.78158	0.74984	0.73497	0.79067
	977	0.78327	0.77761	0.7804	0.87231		0.78186	0.76323	0.75774	0.82521		0.7789	0.74765	0.73314	0.78606
	978	0.77267	0.76786	0.77189	0.86766		0.77684	0.75861	0.752	0.82157		0.77236	0.74125	0.72416	0.78108
	979	0.76482	0.76074	0.76247	0.85952		0.77007	0.75191	0.74646	0.81361		0.76624	0.73484	0.71632	0.77411
	980	0.7617	0.75538	0.76084	0.85352		0.76605	0.74838	0.74329	0.80853		0.76224	0.73038	0.71398	0.7719
	981	0.75534	0.75179	0.75423	0.85227		0.76221	0.74475	0.73777	0.80621		0.75298	0.72051	0.70516	0.77054
	982	0.75641	0.7519	0.75532	0.85025		0.76138	0.74423	0.73678	0.80507		0.75858	0.72553	0.70849	0.76995
	983	0.75596	0.75307	0.75503	0.85016		0.7599	0.7419	0.73537	0.80087		0.75852	0.72473	0.70609	0.76573
	984	0.75269	0.75034	0.75158	0.85161		0.75059	0.73184	0.72614	0.79464		0.75156	0.71708	0.69892	0.76603
	985	0.74995	0.75081	0.74938	0.85287		0.74886	0.73042	0.72309	0.78826		0.75119	0.71709	0.69994	0.7667
	986	0.75378	0.75156	0.75277	0.85026		0.7492	0.73083	0.72332	0.78455		0.75004	0.71561	0.69914	0.76834
	987	0.75179	0.75056	0.74895	0.85023		0.74812	0.72927	0.72147	0.78725		0.75451	0.71958	0.69911	0.76697
	988	0.75552	0.75477	0.75358	0.85704		0.75374	0.73433	0.72802	0.79306		0.75372	0.71872	0.69761	0.76744
	989	0.75997	0.75915	0.75794	0.85654		0.7622	0.74338	0.73521	0.80004		0.75934	0.72408	0.70233	0.77034
	990	0.75563	0.75156	0.75337	0.85232		0.75996	0.74098	0.73248	0.79707		0.75871	0.72323	0.7009	0.77091
	991	0.74875	0.74643	0.74629	0.85053		0.75326	0.73446	0.72495	0.78982		0.75057	0.71429	0.69221	0.76698
	992	0.74989	0.75021	0.74717	0.85129		0.75002	0.7311	0.72269	0.7842		0.75276	0.71496	0.69026	0.76461
	993	0.76043	0.756	0.75683	0.85185		0.75488	0.73561	0.72844	0.79091		0.7589	0.7214	0.69641	0.76938
	994	0.75702	0.75524	0.75294	0.85448		0.76161	0.74182	0.73494	0.7959		0.75806	0.72083	0.69621	0.77384
	995	0.75111	0.75053	0.74681	0.85079		0.75862	0.73898	0.73077	0.79564		0.75321	0.71509	0.69022	0.77274
	996	0.75292	0.75022	0.74791	0.84655		0.75415	0.73383	0.72441	0.78923		0.75394	0.71565	0.68912	0.76891
	997	0.7514	0.75049	0.74674	0.84969		0.75491	0.7349	0.72662	0.78619		0.75102	0.71274	0.68439	0.76773
	998	0.75373	0.75162	0.74661	0.85437		0.75593	0.7356	0.72762	0.79049		0.75274	0.71413	0.68856	0.773
	999	0.76044	0.75883	0.75115	0.85765		0.76075	0.74096	0.73064	0.79452		0.7619	0.72406	0.69604	0.77852
	1000	0.75875	0.75704	0.74935	0.86009		0.76257	0.74385	0.73299	0.79479		0.76116	0.72304	0.69412	0.77617
	1001	0.74691	0.74367	0.73629	0.85746		0.75272	0.73397	0.72513	0.79278		0.74699	0.70769	0.68306	0.77233
	1002	0.74353	0.74026	0.73383	0.85081		0.7502	0.73121	0.72249	0.79048		0.74581	0.70577	0.68281	0.76794
	1003	0.74502	0.74298	0.73608	0.85703		0.75202	0.73314	0.72567	0.79031		0.74823	0.70888	0.68447	0.77118
	1004	0.74773	0.74398	0.73582	0.85973		0.74762	0.72912	0.72252	0.79154		0.74154	0.70211	0.67797	0.77166
	1005	0.74612	0.73854	0.73264	0.85704		0.74368	0.72598	0.71848	0.79304		0.74207	0.70203	0.67902	0.7687
	1006	0.74258	0.73886	0.73077	0.85515		0.74138	0.72379	0.71557	0.78938		0.74528	0.70551	0.68057	0.76982
	1007	0.74096	0.73894	0.7291	0.85822		0.73814	0.72165	0.71468	0.78648		0.74252	0.70298	0.67849	0.77048
	1008	0.74863	0.74177	0.73621	0.86275		0.75044	0.73417	0.72675	0.7965		0.74477	0.70561	0.68093	0.77028
	1009	0.74796	0.74292	0.73445	0.87059		0.75628	0.74059	0.73269	0.80786		0.74889	0.71012	0.68414	0.77188
	1010	0.75097	0.74276	0.73708	0.87283		0.75261	0.73674	0.72955	0.80695		0.75496	0.71617	0.69072	0.77602
	1011	0.7582	0.75	0.74389	0.8748		0.75524	0.74007	0.73308	0.80674		0.75916	0.71899	0.6946	0.77711
	1012	0.75025	0.74364	0.73687	0.87095		0.75252	0.73756	0.73039	0.80655		0.75423	0.71299	0.68876	0.77175
	1013	0.7408	0.73366	0.72782	0.86201		0.74658	0.73105	0.72248	0.80453		0.74042	0.69992	0.67895	0.76003
	1014	0.72711	0.72175	0.71378	0.84723		0.73607	0.72173	0.71412	0.78998		0.72645	0.68782	0.66851	0.74417
	1015	0.71973	0.71129	0.70649	0.83789		0.71885	0.70452	0.69873	0.77701		0.7167	0.67971	0.65853	0.73212
	1016	0.71318	0.70851	0.70051	0.83621		0.71346	0.6992	0.69261	0.76579		0.70711	0.67079	0.64991	0.72938
	1017	0.71535	0.70976	0.70354	0.84032		0.71931	0.70474	0.69826	0.77269		0.71714	0.67968	0.66018	0.7325
	1018	0.72102	0.71652	0.70885	0.84722		0.72495	0.71025	0.70383	0.77936		0.72766	0.68973	0.66981	0.74119
	1019	0.72178	0.71765	0.711	0.85078		0.73244	0.71789	0.71111	0.78382		0.72792	0.68971	0.66994	0.74155
	1020	0.72211	0.71712	0.71411	0.8551		0.72401	0.70944	0.70182	0.77757		0.71866	0.68072	0.66076	0.73605
	1021	0.71585	0.71446	0.70819	0.85384		0.7108	0.69667	0.68984	0.77134		0.71303	0.67562	0.65747	0.72996
	1022	0.71614	0.71352	0.71099	0.85674		0.71562	0.70111	0.69509	0.77293		0.7124	0.67532	0.65982	0.72801
	1023	0.72223	0.72017	0.71693	0.86529		0.72315	0.70899	0.70257	0.78136		0.7251	0.68763	0.67217	0.74221
	1024	0.73708	0.73511	0.73205	0.87873		0.73868	0.72474	0.71787	0.79366		0.73852	0.70064	0.68517	0.75353
	1025	0.73945	0.74237	0.7343	0.88554		0.73959	0.72676	0.71833	0.79311		0.73682	0.69954	0.67911	0.75377
	1026	0.73053	0.72914	0.72711	0.87845		0.72745	0.71506	0.70744	0.78295		0.7281	0.69137	0.67188	0.74328
	1027	0.72006	0.71657	0.71818	0.86856		0.71845	0.70567	0.69807	0.77348		0.72072	0.68366	0.66369	0.7402
	1028	0.71434	0.71624	0.71299	0.86039		0.71669	0.70431	0.69688	0.76718		0.7153	0.67808	0.65767	0.73463
	1029	0.71423	0.71384	0.71294	0.85902		0.71531	0.70314	0.69531	0.7628		0.71153	0.67479	0.65466	0.73078
	1030	0.70986	0.71404	0.71069	0.86008		0.70847	0.69575	0.68779	0.76087		0.70589	0.66901	0.65004	0.73122
	1031	0.71214	0.71248	0.71611	0.85895		0.71143	0.69813	0.69149	0.75921		0.7118	0.67465	0.6555	0.73495
	1032	0.71187	0.71445	0.71553	0.86189		0.71789	0.70472	0.69832	0.75934		0.71333	0.67594	0.65515	0.73567
	1033	0.70439	0.70733	0.70768	0.85939		0.71091	0.698	0.69252	0.7555		0.70489	0.66727	0.64386	0.72973
	1034	0.69612	0.70123	0.701	0.85121		0.70109	0.68899	0.68492	0.74577		0.69431	0.6559	0.63379	0.72349
	1035	0.69598	0.70057	0.7008	0.84595		0.69218	0.68064	0.67762	0.73793		0.69542	0.65685	0.63627	0.71806
	1036	0.68391	0.69027	0.69	0.84004		0.6861	0.6756	0.67109	0.7326		0.68147	0.64327	0.62043	0.71512
	1037	0.68155	0.68589	0.68996	0.83786		0.68316	0.67306	0.67066	0.73313		0.68188	0.64364	0.62046	0.71276
	1038	0.68648	0.69592	0.6985	0.84261		0.69145	0.68173	0.67866	0.73698		0.68754	0.64919	0.62631	0.71606
	1039	0.69521	0.70204	0.71049	0.84873		0.69737	0.68782	0.6852	0.74296		0.69625	0.65826	0.6349	0.72271
	1040	0.69613	0.70519	0.71083	0.8538		0.69494	0.6853	0.6838	0.74648		0.69727	0.65953	0.63465	0.72796
	1041	0.69133	0.69804	0.7063	0.85144		0.68937	0.67988	0.6791	0.74274		0.69106	0.65339	0.63083	0.72404
	1042	0.68417	0.69345	0.70068	0.84279		0.68509	0.67566	0.6748	0.73699		0.68029	0.64283	0.61999	0.71554
	1043	0.68213	0.68998	0.69937	0.83931		0.68437	0.67506	0.67496	0.73799		0.68082	0.64287	0.62133	0.71483
	1044	0.68497	0.69353	0.7035	0.84397		0.68416	0.67537	0.67522	0.74303		0.691	0.65273	0.6329	0.72055
	1045	0.69652	0.70718	0.71578	0.8517		0.69791	0.68935	0.68809	0.75148		0.69676	0.65788	0.63776	0.72747
	1046	0.69775	0.70996	0.71724	0.85538		0.6966	0.68804	0.68486	0.75614		0.69915	0.66042	0.64012	0.73108
	1047	0.69465	0.70858	0.71446	0.85663		0.69592	0.68798	0.68411	0.75592		0.69783	0.65943	0.64035	0.7285
	1048	0.696	0.70918	0.71624	0.8541		0.69736	0.68979	0.68525	0.75487		0.69599	0.65771	0.63937	0.72616
	1049	0.69022	0.70354	0.71149	0.84888		0.69107	0.68376	0.67863	0.75198		0.69016	0.65312	0.63417	0.72224
	1050	0.67816	0.69019	0.70014	0.83892		0.68001	0.67338	0.66813	0.74403		0.67812	0.64212	0.62425	0.71407
	1051	0.67067	0.68478	0.69287	0.8322		0.66856	0.66244	0.65793	0.73708		0.67199	0.63668	0.61879	0.7039
	1052	0.66576	0.68302	0.68829	0.82849		0.66629	0.66011	0.65645	0.73537		0.66478	0.62964	0.61598	0.70013
	1053	0.67149	0.68857	0.69516	0.83045		0.67505	0.66911	0.66546	0.74241		0.66882	0.63413	0.61969	0.70447
	1054	0.67407	0.68776	0.69851	0.83226		0.67484	0.66882	0.66556	0.74718		0.66999	0.63593	0.62082	0.70466
	1055	0.67156	0.68825	0.69664	0.83693		0.67284	0.66703	0.6651	0.74914		0.67305	0.63994	0.62496	0.70562
	1056	0.67297	0.69227	0.69851	0.83909		0.67712	0.67172	0.66965	0.75249		0.67531	0.64287	0.62782	0.70751
	1057	0.67907	0.69327	0.70641	0.84261		0.68066	0.67625	0.67301	0.75672		0.67516	0.64311	0.6294	0.70592
	1058	0.66968	0.68845	0.6958	0.84331		0.67146	0.66722	0.66322	0.75107		0.67247	0.64098	0.62755	0.70464
	1059	0.6622	0.67936	0.68967	0.83596		0.66475	0.66038	0.65634	0.7454		0.66467	0.63396	0.62045	0.70047
	1060	0.65715	0.6757	0.68532	0.83316		0.66267	0.65834	0.65576	0.74681		0.6581	0.6287	0.61404	0.6921
	1061	0.65858	0.67693	0.68671	0.83561		0.66014	0.6556	0.65369	0.74828		0.65792	0.6299	0.61653	0.68706
	1062	0.66311	0.68236	0.69157	0.84377		0.66143	0.65661	0.65695	0.75029		0.65713	0.62976	0.61803	0.69035
	1063	0.66498	0.68174	0.69471	0.8459		0.66475	0.66004	0.66187	0.74938		0.66268	0.63503	0.62254	0.69219
	1064	0.6629	0.68707	0.6926	0.84755		0.66814	0.66431	0.66451	0.7524		0.66124	0.6336	0.6217	0.69246
	1065	0.66714	0.68775	0.69796	0.85314		0.66554	0.66235	0.66399	0.75105		0.66563	0.6381	0.62366	0.69497
	1066	0.66706	0.69132	0.6992	0.85552		0.66766	0.66503	0.6677	0.75202		0.6682	0.64078	0.62821	0.69698
	1067	0.67222	0.69293	0.70458	0.85506		0.67336	0.67117	0.67402	0.75535		0.66845	0.6413	0.62856	0.69871
	1068	0.66789	0.693	0.70083	0.85693		0.67261	0.67084	0.67329	0.75606		0.66698	0.64025	0.6284	0.69519
	1069	0.66931	0.69244	0.7031	0.86154		0.67381	0.67289	0.67564	0.75606		0.67276	0.64589	0.63495	0.69776
	1070	0.67115	0.69383	0.70552	0.85985		0.67122	0.67065	0.67329	0.75282		0.67149	0.64437	0.63278	0.69974
	1071	0.66118	0.68789	0.69646	0.84959		0.6613	0.66142	0.66505	0.74555		0.66034	0.63369	0.62499	0.68955
	1072	0.64837	0.67485	0.68384	0.83517		0.65295	0.65362	0.65927	0.73531		0.64712	0.622	0.61328	0.68144
	1073	0.64462	0.66703	0.68054	0.82666		0.64561	0.64602	0.65288	0.72782		0.64442	0.6197	0.61083	0.67772
	1074	0.64188	0.66582	0.67908	0.82724		0.6393	0.64072	0.64809	0.72387		0.64146	0.61714	0.60921	0.67633
	1075	0.64676	0.67136	0.68634	0.82788		0.64386	0.64624	0.65522	0.7195		0.6449	0.62053	0.61215	0.67758
	1076	0.64237	0.66621	0.68326	0.81923		0.6382	0.64081	0.65005	0.70852		0.63798	0.6143	0.60486	0.66886
	1077	0.61175	0.6316	0.65263	0.78653		0.60759	0.60965	0.61997	0.68431		0.6054	0.58307	0.57315	0.64328
	1078	0.57111	0.60052	0.61351	0.75466		0.57492	0.57765	0.588	0.6586		0.57466	0.55367	0.54668	0.62254
	1079	0.58032	0.60734	0.62574	0.75521		0.58377	0.58793	0.59991	0.66411		0.58208	0.56148	0.55576	0.62845
	1080	0.61431	0.64339	0.66332	0.78519		0.61684	0.62263	0.63421	0.69033		0.61344	0.59204	0.58639	0.65564
	1081	0.62827	0.6633	0.67924	0.80349		0.62903	0.63497	0.64739	0.71233		0.62939	0.60824	0.6004	0.67747
	1082	0.6239	0.66288	0.67597	0.80177		0.63168	0.63825	0.65017	0.72136		0.62694	0.60594	0.59845	0.68658
	1083	0.62438	0.65763	0.67767	0.79405		0.62914	0.63652	0.64795	0.72091		0.62577	0.60437	0.598	0.6856
	1084	0.62422	0.65693	0.6783	0.7923		0.62513	0.63339	0.64316	0.72086		0.62142	0.60055	0.59391	0.6829
	1085	0.6139	0.65412	0.66816	0.79207		0.61834	0.62645	0.63716	0.72001		0.61828	0.59777	0.59116	0.68276
	1086	0.62644	0.66117	0.68303	0.79782		0.62476	0.63348	0.64586	0.7258		0.62438	0.60403	0.59723	0.69173
	1087	0.63195	0.6699	0.69042	0.80453		0.63186	0.64118	0.65313	0.73547		0.63013	0.61062	0.60244	0.6953
	1088	0.63345	0.67428	0.69347	0.81029		0.63717	0.64741	0.65806	0.746		0.63636	0.61686	0.60964	0.70107
	1089	0.63987	0.67981	0.70128	0.81799		0.64181	0.65302	0.66291	0.75446		0.64055	0.622	0.6141	0.70596
	1090	0.64618	0.68744	0.70841	0.82406		0.64809	0.66003	0.66837	0.76108		0.64664	0.62823	0.61948	0.7114
	1091	0.64613	0.69071	0.70887	0.82534		0.65002	0.66168	0.66987	0.7667		0.64652	0.62822	0.62047	0.70885
	1092	0.63984	0.68021	0.70188	0.81677		0.64084	0.65258	0.66032	0.76139		0.63657	0.61796	0.61056	0.69559
	1093	0.62511	0.66672	0.68593	0.80441		0.62813	0.64013	0.64727	0.74627		0.62313	0.60457	0.59666	0.68157
	1094	0.62122	0.6642	0.6817	0.79688		0.6205	0.63211	0.64067	0.7375		0.62038	0.60224	0.59481	0.67588
	1095	0.62386	0.66606	0.68566	0.79816		0.6177	0.62988	0.63719	0.73996		0.6227	0.60497	0.598	0.67721
	1096	0.6229	0.66803	0.68326	0.80211		0.62062	0.63281	0.64039	0.7443		0.62053	0.60355	0.59619	0.67659
	1097	0.62311	0.66762	0.68457	0.80392		0.62613	0.63853	0.64561	0.75144		0.61805	0.60142	0.59562	0.67739
	1098	0.62794	0.67467	0.69037	0.81103		0.6311	0.64327	0.64974	0.7591		0.62984	0.61349	0.60788	0.68514
	1099	0.63992	0.68884	0.70478	0.82432		0.64277	0.65526	0.66135	0.76979		0.6409	0.6253	0.61855	0.69971
	1100	0.64417	0.69589	0.71014	0.83579		0.64804	0.65996	0.66721	0.77514		0.6425	0.62721	0.62227	0.70181
	1101	0.64547	0.6976	0.71189	0.8394		0.64811	0.66011	0.66817	0.7783		0.64284	0.62786	0.62066	0.69952
	1102	0.64014	0.6933	0.70679	0.83167		0.64373	0.65668	0.66622	0.77189		0.63957	0.62483	0.61719	0.69861
	1103	0.63236	0.68296	0.69815	0.82177		0.63284	0.64678	0.65415	0.75913		0.62939	0.61533	0.60806	0.68859
	1104	0.62436	0.67499	0.6904	0.81122		0.62463	0.63911	0.64755	0.74853		0.61979	0.60613	0.59944	0.67599
	1105	0.61893	0.67011	0.6866	0.80337		0.61813	0.63316	0.64119	0.73883		0.6178	0.60452	0.59941	0.6733
	1106	0.61694	0.66835	0.68602	0.79695		0.6181	0.63418	0.64291	0.73858		0.61931	0.60673	0.60134	0.67373
	1107	0.6169	0.67201	0.68628	0.79709		0.61946	0.63625	0.6443	0.73887		0.61742	0.6058	0.60081	0.67051
	1108	0.62284	0.6796	0.69397	0.80086		0.62619	0.64351	0.65373	0.74418		0.62239	0.61122	0.60515	0.67512
	1109	0.62805	0.68809	0.7018	0.80879		0.63393	0.65171	0.66271	0.75083		0.62765	0.61606	0.61268	0.68246
	1110	0.63197	0.69138	0.70775	0.81332		0.63666	0.65489	0.66718	0.75737		0.63342	0.62208	0.62105	0.69135
	1111	0.63353	0.69734	0.70968	0.81163		0.6386	0.65769	0.66976	0.75899		0.63542	0.62474	0.62302	0.69458
	1112	0.62936	0.69592	0.70483	0.81185		0.63108	0.65087	0.66182	0.75125		0.62899	0.61882	0.61665	0.69114
	1113	0.62597	0.68982	0.70125	0.8092		0.6244	0.64434	0.65453	0.74608		0.62715	0.61705	0.61548	0.68965
	1114	0.62395	0.69351	0.70121	0.80736		0.62263	0.64242	0.65462	0.74253		0.62734	0.61705	0.61688	0.69096
	1115	0.63077	0.69669	0.71001	0.80566		0.63091	0.65129	0.66335	0.74498		0.63127	0.62096	0.62204	0.69268
	1116	0.631	0.69792	0.71071	0.80646		0.63199	0.65325	0.66342	0.74423		0.62713	0.61742	0.61838	0.69393
	1117	0.62744	0.69799	0.70673	0.81058		0.62911	0.65085	0.6609	0.74176		0.6278	0.61822	0.61917	0.69172
	1118	0.63302	0.69978	0.7136	0.80707		0.63303	0.65626	0.6639	0.73925		0.626	0.61693	0.61684	0.69433
	1119	0.63271	0.70454	0.71483	0.80918		0.63239	0.65678	0.66597	0.74558		0.63186	0.62269	0.62244	0.69985
	1120	0.63402	0.70631	0.71683	0.80733		0.63737	0.66213	0.67118	0.75317		0.63791	0.62905	0.62944	0.70638
	1121	0.63814	0.70594	0.722	0.80853		0.63777	0.66308	0.67173	0.75569		0.63539	0.62647	0.62815	0.70954
	1122	0.63516	0.70976	0.71924	0.81107		0.63827	0.66438	0.67226	0.75727		0.63584	0.627	0.62792	0.71063
	1123	0.63715	0.709	0.72257	0.80786		0.63951	0.66696	0.67463	0.75668		0.63986	0.63074	0.63231	0.71251
	1124	0.63992	0.71067	0.72513	0.80745		0.64287	0.67109	0.67931	0.76281		0.64128	0.6323	0.63315	0.71833
	1125	0.64217	0.7128	0.72712	0.81125		0.64175	0.67076	0.67826	0.76411		0.64133	0.63242	0.63361	0.72285
	1126	0.6463	0.71384	0.73087	0.8163		0.64855	0.67808	0.68534	0.77116		0.64425	0.63482	0.63683	0.72425
	1127	0.6473	0.71468	0.73068	0.8162		0.64971	0.6789	0.68648	0.7754		0.64521	0.63613	0.63729	0.72599
	1128	0.64821	0.71514	0.73061	0.8143		0.6515	0.68071	0.68896	0.78149		0.64709	0.6383	0.63938	0.72853
	1129	0.65481	0.72059	0.73649	0.82231		0.65362	0.68332	0.69104	0.78453		0.65194	0.64353	0.64413	0.73491
	1130	0.65419	0.71974	0.73499	0.82101		0.65487	0.68619	0.69251	0.78644		0.65226	0.64392	0.6457	0.73618
	1131	0.64815	0.71299	0.72729	0.81181		0.65099	0.68272	0.68974	0.78419		0.64934	0.64134	0.64193	0.73755
	1132	0.64321	0.70965	0.71982	0.8073		0.6493	0.68227	0.68808	0.78608		0.6489	0.64081	0.64157	0.7365
	1133	0.64334	0.70627	0.71905	0.80727		0.64944	0.68329	0.68813	0.78477		0.64734	0.6397	0.64201	0.73542
	1134	0.64908	0.71182	0.7232	0.81092		0.65272	0.68692	0.69324	0.79097		0.65049	0.6436	0.64619	0.7388
	1135	0.65018	0.71559	0.72433	0.8149		0.65403	0.68963	0.6957	0.78993		0.64966	0.6434	0.64446	0.73547
	1136	0.64551	0.70819	0.7176	0.81254		0.64731	0.68271	0.69043	0.78428		0.6445	0.63867	0.63998	0.73468
	1137	0.64348	0.70176	0.7141	0.80457		0.64046	0.67596	0.68371	0.7793		0.63982	0.63472	0.63674	0.73024
	1138	0.64206	0.70212	0.71184	0.80416		0.64342	0.67938	0.68626	0.78095		0.6419	0.63722	0.6391	0.73254
	1139	0.64951	0.70742	0.71952	0.80881		0.64913	0.68562	0.69329	0.78852		0.6476	0.64365	0.64617	0.73854
	1140	0.65405	0.71151	0.72559	0.81537		0.65463	0.6919	0.70101	0.79865		0.65258	0.64983	0.65033	0.74744
	1141	0.6505	0.70765	0.72177	0.81224		0.65703	0.69565	0.70272	0.79905		0.65292	0.65167	0.65307	0.75061
	1142	0.64887	0.70476	0.71988	0.80946		0.65073	0.68959	0.69558	0.78835		0.6499	0.64922	0.64929	0.74648
	1143	0.64078	0.6972	0.71162	0.80333		0.64076	0.67983	0.68568	0.77744		0.64357	0.6435	0.64445	0.73927
	1144	0.63775	0.69432	0.70748	0.79939		0.6366	0.67638	0.68196	0.77315		0.63805	0.63843	0.64007	0.73176
	1145	0.63955	0.69403	0.70945	0.80221		0.64205	0.68339	0.68898	0.77523		0.63977	0.64049	0.64299	0.73403
	1146	0.64507	0.69977	0.71573	0.80987		0.64727	0.68913	0.69502	0.77972		0.64601	0.64711	0.64997	0.74049
	1147	0.64945	0.70517	0.72046	0.81328		0.64925	0.69183	0.69777	0.78242		0.65055	0.65203	0.655	0.74431
	1148	0.65142	0.70871	0.7229	0.8144		0.6526	0.69611	0.70174	0.78769		0.64939	0.65197	0.65304	0.74522
	1149	0.65237	0.71002	0.72391	0.8208		0.65611	0.70075	0.70634	0.78939		0.65222	0.65527	0.65863	0.74781
	1150	0.65845	0.71282	0.73042	0.82759		0.66117	0.70598	0.71271	0.79496		0.65909	0.66244	0.66282	0.75266
	1151	0.65937	0.7154	0.73011	0.82967		0.66246	0.70778	0.71537	0.79556		0.65985	0.66388	0.66415	0.75577
	1152	0.65764	0.715	0.7291	0.83175		0.66203	0.70791	0.71565	0.79398		0.65964	0.66398	0.66419	0.75533
	1153	0.66042	0.71572	0.73335	0.83303		0.66233	0.70778	0.71798	0.79547		0.65953	0.66408	0.66342	0.75323
	1154	0.65942	0.71732	0.7334	0.83617		0.66235	0.70871	0.71959	0.79376		0.66131	0.66591	0.66431	0.75234
	1155	0.66023	0.71966	0.73499	0.8391		0.66322	0.70947	0.72052	0.79192		0.66073	0.66505	0.66473	0.7538
	1156	0.66508	0.72186	0.74153	0.84536		0.66868	0.71508	0.72667	0.79388		0.66932	0.67272	0.6718	0.76177
	1157	0.67186	0.72892	0.74936	0.85432		0.67589	0.72185	0.73664	0.79734		0.67328	0.67669	0.67501	0.76535
	1158	0.67187	0.73343	0.74989	0.85651		0.67438	0.72035	0.73404	0.79776		0.67483	0.67833	0.67454	0.76721
	1159	0.67078	0.73267	0.74901	0.8527		0.67858	0.72468	0.73911	0.79726		0.67468	0.67779	0.67377	0.76608
	1160	0.67238	0.73467	0.75275	0.84673		0.67709	0.7236	0.73907	0.7949		0.67487	0.67756	0.67206	0.76421
	1161	0.67624	0.73472	0.75831	0.84639		0.6775	0.72451	0.73997	0.79446		0.6749	0.67705	0.67335	0.7612
	1162	0.67586	0.7401	0.75824	0.84847		0.67829	0.72494	0.73906	0.79661		0.67605	0.67824	0.67333	0.76297
	1163	0.68566	0.7484	0.76982	0.8529		0.68183	0.72809	0.74361	0.8014		0.68459	0.68692	0.68098	0.77244
	1164	0.688	0.75466	0.77241	0.85321		0.69246	0.73822	0.75381	0.80566		0.68881	0.69101	0.68432	0.77711
	1165	0.69098	0.75587	0.7747	0.85186		0.69309	0.73845	0.75423	0.80073		0.69108	0.69321	0.68645	0.77342
	1166	0.68141	0.74711	0.76364	0.8433		0.68577	0.73087	0.74655	0.79704		0.68417	0.6865	0.68101	0.77013
	1167	0.67164	0.73824	0.75356	0.83137		0.67703	0.72172	0.73724	0.7906		0.67496	0.67806	0.67291	0.7661
	1168	0.67761	0.7426	0.7603	0.83222		0.68081	0.72541	0.74021	0.79298		0.68205	0.68515	0.6803	0.77276
	1169	0.69198	0.75832	0.77595	0.84359		0.69141	0.73624	0.75103	0.79958		0.69112	0.69446	0.68904	0.78295
	1170	0.69706	0.76509	0.78279	0.84915		0.70066	0.74531	0.76026	0.81256		0.69493	0.69818	0.69445	0.79105
	1171	0.69538	0.76149	0.77901	0.8458		0.69847	0.74274	0.75772	0.81407		0.69285	0.696	0.6938	0.78923
	1172	0.69087	0.7575	0.7748	0.83926		0.69776	0.74206	0.75839	0.81609		0.69257	0.6965	0.69272	0.78746
	1173	0.69406	0.76068	0.77882	0.8397		0.69732	0.74157	0.75846	0.81715		0.69513	0.69955	0.6954	0.79128
	1174	0.69656	0.76203	0.78197	0.84067		0.69816	0.74255	0.7597	0.81943		0.6962	0.70111	0.69783	0.79195
	1175	0.69768	0.76378	0.78327	0.84208		0.69863	0.74275	0.76017	0.81681		0.69776	0.7028	0.6978	0.78916
	1176	0.69533	0.75993	0.77952	0.83754		0.69761	0.74169	0.75883	0.81031		0.69221	0.69785	0.69192	0.78532
	1177	0.69383	0.75903	0.77643	0.83537		0.6968	0.74133	0.75982	0.80889		0.69181	0.69802	0.69391	0.78279
	1178	0.69682	0.76244	0.77938	0.83545		0.69852	0.74254	0.76082	0.81222		0.69832	0.7045	0.70131	0.7883
	1179	0.70072	0.76656	0.78397	0.83834		0.70254	0.74633	0.7639	0.81637		0.70134	0.70777	0.70557	0.79291
	1180	0.70435	0.76787	0.78849	0.84196		0.70659	0.75021	0.76702	0.81951		0.70277	0.70927	0.70577	0.79577
	1181	0.69949	0.76596	0.78228	0.83813		0.70257	0.74596	0.76373	0.81759		0.70359	0.71022	0.70828	0.79431
	1182	0.69704	0.76039	0.77853	0.83517		0.69784	0.74098	0.75929	0.8106		0.69381	0.70106	0.69804	0.78857
	1183	0.69006	0.75354	0.77158	0.83146		0.68966	0.73183	0.75297	0.80323		0.6871	0.69456	0.69053	0.77919
	1184	0.68894	0.75162	0.7713	0.82476		0.68945	0.73186	0.75139	0.8025		0.68584	0.69334	0.69405	0.77468
	1185	0.6864	0.74945	0.76857	0.82414		0.69043	0.73377	0.75309	0.80457		0.68722	0.69527	0.69535	0.77789
	1186	0.69108	0.75236	0.7735	0.83111		0.69381	0.737	0.75653	0.80689		0.69503	0.70344	0.70159	0.78555
	1187	0.70284	0.76448	0.78561	0.83747		0.69961	0.74341	0.76283	0.81128		0.70063	0.70885	0.70622	0.79244
	1188	0.70562	0.76949	0.78875	0.84337		0.70661	0.75163	0.76956	0.81699		0.70352	0.71141	0.70936	0.79299
	1189	0.70495	0.76744	0.78612	0.84236		0.70806	0.75309	0.77155	0.81808		0.7034	0.71082	0.71092	0.79232
	1190	0.70042	0.76236	0.78006	0.83591		0.7049	0.7496	0.76826	0.81343		0.70151	0.70825	0.70924	0.7893
	1191	0.69498	0.75875	0.77326	0.82974		0.69837	0.74302	0.76166	0.80639		0.69765	0.70352	0.70565	0.78702
	1192	0.69956	0.75679	0.77734	0.83456		0.69973	0.74403	0.76316	0.80446		0.70113	0.70672	0.70812	0.78855
	1193	0.70064	0.76032	0.77933	0.83901		0.70027	0.74541	0.76458	0.80575		0.70241	0.70783	0.70985	0.78952
	1194	0.70667	0.76939	0.78555	0.83898		0.70566	0.75125	0.77033	0.80678		0.70419	0.70951	0.71249	0.79194
	1195	0.70324	0.76113	0.78013	0.83755		0.70427	0.74993	0.7693	0.80359		0.703	0.70842	0.70997	0.78751
	1196	0.69533	0.75281	0.77035	0.83011		0.6994	0.745	0.76495	0.79625		0.69813	0.70374	0.70584	0.7851
	1197	0.69465	0.75153	0.76966	0.82776		0.69547	0.74127	0.76158	0.78992		0.69424	0.70034	0.70596	0.77841
	1198	0.69692	0.75428	0.77158	0.82637		0.6971	0.74268	0.76223	0.78756		0.69911	0.70554	0.71396	0.77839
	1199	0.7019	0.75834	0.77606	0.82939		0.70467	0.75002	0.77215	0.79448		0.70163	0.70863	0.71558	0.7805
	1200	0.70836	0.76111	0.78114	0.83419		0.7085	0.75385	0.77548	0.80028		0.708	0.71561	0.72283	0.78915
	1201	0.7075	0.76107	0.77851	0.83554		0.70926	0.75482	0.77596	0.80158		0.70507	0.71333	0.71997	0.78813
	1202	0.70741	0.75871	0.77709	0.83241		0.70821	0.75345	0.7758	0.79919		0.7052	0.71319	0.72136	0.78796
	1203	0.70527	0.75638	0.77344	0.82767		0.70888	0.75442	0.77348	0.79974		0.70277	0.71113	0.71766	0.78752
	1204	0.70643	0.7589	0.77351	0.82543		0.706	0.7518	0.77172	0.79849		0.70598	0.71435	0.72136	0.79069
	1205	0.71104	0.76036	0.77787	0.82782		0.7097	0.75553	0.77408	0.79685		0.70756	0.71578	0.72222	0.7914
	1206	0.7118	0.76127	0.77782	0.83073		0.71087	0.75698	0.77463	0.79611		0.71217	0.72033	0.72868	0.7928
	1207	0.70945	0.75941	0.77416	0.82805		0.71078	0.75661	0.77417	0.79344		0.71057	0.71931	0.72646	0.79175
	1208	0.71199	0.76039	0.77577	0.82601		0.71194	0.75718	0.77578	0.79384		0.71057	0.71979	0.72665	0.78975
	1209	0.71217	0.76027	0.77528	0.82858		0.7115	0.75712	0.77569	0.79339		0.71328	0.72246	0.72932	0.79226
	1210	0.71554	0.76215	0.77872	0.8312		0.71775	0.76349	0.78122	0.79763		0.7149	0.72463	0.73141	0.79492
	1211	0.71389	0.76294	0.77592	0.83018		0.71633	0.76238	0.77893	0.79973		0.71667	0.72702	0.73179	0.79654
	1212	0.7093	0.7543	0.76825	0.82205		0.71196	0.75734	0.77409	0.7935		0.7108	0.7216	0.72627	0.79187
	1213	0.70362	0.74767	0.75999	0.81774		0.7123	0.75714	0.77481	0.789		0.70363	0.71429	0.71949	0.78428
	1214	0.70306	0.74609	0.75799	0.81134		0.70712	0.75181	0.76795	0.7829		0.70331	0.71427	0.71992	0.77944
	1215	0.70374	0.74757	0.75733	0.8126		0.70498	0.74929	0.76639	0.78204		0.70154	0.71283	0.71891	0.77502
	1216	0.70413	0.74732	0.75755	0.81227		0.71035	0.75434	0.77165	0.78387		0.70462	0.71693	0.72105	0.78152
	1217	0.71143	0.75329	0.7656	0.81772		0.71503	0.75982	0.77676	0.78736		0.70842	0.72105	0.72726	0.78544
	1218	0.71914	0.76116	0.77243	0.82537		0.72184	0.76735	0.78373	0.79189		0.71628	0.72943	0.73631	0.79365
	1219	0.72453	0.76805	0.77622	0.82968		0.72731	0.77341	0.78899	0.80139		0.72159	0.73487	0.7416	0.79917
	1220	0.72873	0.76739	0.77897	0.82883		0.72819	0.77372	0.78971	0.80321		0.72481	0.73788	0.74279	0.80211
	1221	0.72567	0.76585	0.7747	0.82926		0.72545	0.77076	0.78627	0.79946		0.72507	0.73846	0.74614	0.7997
	1222	0.72417	0.76232	0.77069	0.83294		0.7253	0.7695	0.78525	0.7969		0.72508	0.73876	0.74441	0.79829
	1223	0.72795	0.76701	0.77385	0.83611		0.72783	0.77155	0.78756	0.79744		0.72903	0.74258	0.74893	0.80111
	1224	0.73501	0.77377	0.78073	0.84126		0.74233	0.78618	0.80225	0.80601		0.73784	0.75153	0.7578	0.80546
	1225	0.74138	0.78239	0.78554	0.84623		0.74249	0.7862	0.80022	0.80716		0.73936	0.75292	0.75896	0.80775
	1226	0.73292	0.77211	0.77433	0.84503		0.73606	0.77851	0.79243	0.80249		0.73458	0.74792	0.75322	0.8046
	1227	0.73061	0.76863	0.77056	0.84158		0.73235	0.77404	0.78831	0.79844		0.73022	0.74351	0.75015	0.79887
	1228	0.73708	0.77435	0.77589	0.84219		0.73696	0.77779	0.79369	0.79887		0.73546	0.74862	0.7547	0.79618
	1229	0.73696	0.77141	0.77635	0.84338		0.74285	0.78286	0.79855	0.80369		0.7337	0.74698	0.75361	0.79534
	1230	0.73522	0.76994	0.7731	0.8463		0.73931	0.7783	0.79329	0.79891		0.73376	0.74685	0.75346	0.79592
	1231	0.73512	0.76841	0.77304	0.84324		0.73568	0.77405	0.7888	0.79694		0.7349	0.74817	0.75399	0.79504
	1232	0.73776	0.77002	0.77297	0.84185		0.7397	0.77791	0.78932	0.79739		0.73475	0.74853	0.75396	0.79787
	1233	0.74093	0.77144	0.7765	0.84398		0.73899	0.77647	0.7877	0.79666		0.73612	0.74946	0.75475	0.79763
	1234	0.73938	0.77237	0.7754	0.84715		0.73989	0.77702	0.7877	0.79721		0.73866	0.75192	0.75866	0.79941
	1235	0.74271	0.77436	0.77798	0.8504		0.7447	0.7812	0.7918	0.79962		0.74425	0.75772	0.76204	0.80491
	1236	0.74561	0.77604	0.78114	0.85053		0.74876	0.78333	0.7958	0.80107		0.74976	0.76305	0.76685	0.80965
	1237	0.74363	0.77232	0.77841	0.84345		0.74573	0.77942	0.79003	0.79665		0.74581	0.75934	0.7617	0.80431
	1238	0.73138	0.76226	0.76549	0.83604		0.73505	0.7677	0.77959	0.78337		0.73469	0.74865	0.75138	0.79625
	1239	0.72642	0.75249	0.75964	0.82703		0.72751	0.75889	0.7724	0.77612		0.7281	0.74187	0.74521	0.78708
	1240	0.7297	0.75918	0.76224	0.82432		0.72916	0.75948	0.77233	0.77583		0.72538	0.73907	0.74437	0.78191
	1241	0.7289	0.75829	0.76101	0.82353		0.72859	0.75849	0.77188	0.77553		0.72508	0.73908	0.7443	0.78309
	1242	0.72985	0.75501	0.76149	0.82324		0.73141	0.7616	0.77376	0.77765		0.72937	0.74391	0.74942	0.78803
	1243	0.73379	0.75851	0.76502	0.82474		0.73771	0.76743	0.78011	0.78097		0.73579	0.75052	0.75617	0.79144
	1244	0.73932	0.76513	0.76893	0.83001		0.73991	0.76853	0.78134	0.786		0.74121	0.75543	0.75993	0.79632
	1245	0.74464	0.76907	0.77428	0.83482		0.744	0.7722	0.78468	0.79099		0.74544	0.75932	0.76403	0.79928
	1246	0.74786	0.77213	0.77662	0.83579		0.74544	0.77325	0.78637	0.79093		0.7447	0.75847	0.76255	0.79901
	1247	0.74751	0.77029	0.77527	0.83265		0.74579	0.7739	0.78673	0.78849		0.74502	0.75861	0.76429	0.79722
	1248	0.74464	0.76669	0.77189	0.83064		0.74508	0.77357	0.78505	0.78548		0.74272	0.75605	0.76127	0.79563
	1249	0.74561	0.76644	0.771	0.83044		0.74502	0.7737	0.78589	0.78602		0.74387	0.7572	0.76249	0.79478
	1250	0.74381	0.76589	0.76771	0.83004		0.74556	0.77364	0.78596	0.7867		0.74483	0.75802	0.76303	0.79475
	1251	0.74698	0.76778	0.7701	0.8296		0.7472	0.77472	0.78871	0.78653		0.74741	0.76003	0.76557	0.79571
	1252	0.75148	0.77091	0.77401	0.83197		0.75124	0.7787	0.79232	0.78835		0.74872	0.76193	0.76831	0.79715
	1253	0.75383	0.77442	0.77606	0.8353		0.75189	0.77946	0.79296	0.78916		0.74925	0.762	0.76909	0.79931
	1254	0.75308	0.77147	0.7739	0.83568		0.75344	0.78	0.79397	0.79059		0.75292	0.76515	0.77321	0.80061
	1255	0.75197	0.77067	0.77212	0.83431		0.75212	0.77781	0.79139	0.791		0.75216	0.7645	0.77231	0.79946
	1256	0.75399	0.76847	0.77307	0.82904		0.75419	0.77917	0.7938	0.79204		0.75179	0.76387	0.77166	0.79993
	1257	0.7538	0.76984	0.77309	0.82828		0.75672	0.78145	0.79573	0.79381		0.75206	0.76458	0.77219	0.80006
	1258	0.75759	0.77366	0.7769	0.8298		0.76229	0.78606	0.79982	0.79964		0.75796	0.77085	0.77872	0.8056
	1259	0.76292	0.77983	0.78187	0.83604		0.76474	0.78834	0.80123	0.80614		0.7644	0.7772	0.78275	0.80667
	1260	0.76508	0.7826	0.78275	0.8383		0.76746	0.7912	0.80209	0.80937		0.76717	0.78009	0.78535	0.80858
	1261	0.76814	0.78411	0.78543	0.8373		0.77004	0.79367	0.80462	0.80983		0.76742	0.78035	0.78606	0.80878
	1262	0.77035	0.78611	0.78595	0.83759		0.76996	0.7936	0.80392	0.81091		0.77029	0.78304	0.78837	0.80921
	1263	0.76822	0.78599	0.78309	0.83578		0.76952	0.79222	0.80231	0.81149		0.7693	0.78187	0.78749	0.80673
	1264	0.76454	0.77761	0.77875	0.82905		0.7654	0.78687	0.79834	0.80478		0.76514	0.77752	0.78132	0.80043
	1265	0.75807	0.76906	0.77025	0.82223		0.75749	0.77922	0.78884	0.79688		0.75848	0.76972	0.77385	0.79363
	1266	0.75376	0.76393	0.7641	0.8173		0.75307	0.77443	0.7841	0.79352		0.75266	0.76339	0.76575	0.78789
	1267	0.75408	0.76434	0.7626	0.81758		0.75867	0.77971	0.78857	0.79611		0.75399	0.76365	0.76755	0.7856
	1268	0.76139	0.77	0.77071	0.82621		0.76199	0.78257	0.792	0.79865		0.76065	0.76925	0.77174	0.78825
	1269	0.76738	0.77588	0.77499	0.83101		0.76506	0.78509	0.79511	0.80125		0.76501	0.77318	0.77398	0.79062
	1270	0.76627	0.77179	0.77318	0.83023		0.76695	0.78662	0.79547	0.80153		0.76515	0.77308	0.77195	0.78822
	1271	0.76468	0.77112	0.77132	0.83093		0.76609	0.78538	0.79383	0.79877		0.76602	0.77403	0.77008	0.78663
	1272	0.76354	0.7724	0.76951	0.82993		0.77135	0.78934	0.79756	0.8011		0.76666	0.7736	0.76886	0.7871
	1273	0.76853	0.77551	0.77345	0.83219		0.77505	0.7928	0.79935	0.80436		0.77034	0.77629	0.76973	0.78867
	1274	0.76998	0.77562	0.77514	0.83528		0.77241	0.78887	0.79495	0.80315		0.77151	0.77688	0.76959	0.78873
	1275	0.76864	0.77498	0.77344	0.83602		0.77085	0.78639	0.79073	0.79847		0.7696	0.77467	0.76643	0.78891
	1276	0.77004	0.77487	0.7744	0.8372		0.76987	0.78498	0.78735	0.79395		0.77112	0.77592	0.76507	0.78939
	1277	0.76984	0.77245	0.77397	0.83056		0.76946	0.78298	0.78448	0.79257		0.76807	0.77266	0.76209	0.78515
	1278	0.76407	0.77019	0.76794	0.8281		0.76723	0.77999	0.7796	0.792		0.76333	0.76693	0.75773	0.78196
	1279	0.76434	0.76978	0.76855	0.82842		0.76975	0.78078	0.78145	0.79214		0.76596	0.76899	0.75969	0.78482
	1280	0.77756	0.77487	0.7825	0.83242		0.78085	0.79064	0.79065	0.7975		0.77776	0.77962	0.77086	0.78932
	1281	0.77647	0.77864	0.78032	0.83385		0.77779	0.78671	0.78595	0.79905		0.77841	0.77988	0.77033	0.79119
	1282	0.77493	0.77947	0.77879	0.8314		0.77658	0.78436	0.78459	0.79704		0.7758	0.7769	0.76661	0.7894
	1283	0.77985	0.77958	0.78366	0.83009		0.77707	0.78421	0.78529	0.7947		0.77619	0.77661	0.76763	0.79135
	1284	0.7778	0.78001	0.78121	0.83031		0.77861	0.78517	0.7851	0.79736		0.77456	0.77442	0.76264	0.78926
	1285	0.77618	0.77744	0.77932	0.82695		0.77769	0.78278	0.78388	0.79797		0.77473	0.77354	0.76342	0.78881
	1286	0.78084	0.78121	0.78266	0.83017		0.7815	0.78566	0.78848	0.79844		0.78159	0.77878	0.76968	0.79271
	1287	0.78403	0.78787	0.78571	0.83406		0.78573	0.78956	0.79145	0.79993		0.78566	0.7822	0.77303	0.7954
	1288	0.78668	0.78982	0.7884	0.83258		0.78956	0.79351	0.79545	0.80562		0.78619	0.7816	0.77357	0.79518
	1289	0.7868	0.79018	0.78738	0.83449		0.78922	0.79313	0.79268	0.80505		0.78726	0.78211	0.77407	0.79571
	1290	0.78704	0.78794	0.78702	0.83512		0.79088	0.7942	0.79466	0.80413		0.78875	0.78361	0.776	0.7948
	1291	0.78794	0.7892	0.78786	0.83762		0.79432	0.79669	0.7982	0.80481		0.78936	0.78367	0.77598	0.79214
	1292	0.7873	0.78897	0.78653	0.83773		0.79322	0.79542	0.79618	0.80255		0.78779	0.78144	0.77372	0.79053
	1293	0.79167	0.78948	0.79049	0.83935		0.79243	0.79426	0.79511	0.80029		0.79084	0.78438	0.77526	0.7916
	1294	0.7895	0.78901	0.78769	0.83764		0.79088	0.79155	0.7926	0.79651		0.78905	0.78277	0.77398	0.78877
	1295	0.78791	0.78699	0.78568	0.83392		0.78462	0.78459	0.78688	0.78928		0.78427	0.77782	0.76908	0.78487
	1296	0.78123	0.77887	0.77863	0.82652		0.77929	0.77835	0.78146	0.78204		0.77844	0.77208	0.76455	0.78041
	1297	0.77713	0.77666	0.77422	0.81901		0.77771	0.7764	0.77942	0.77997		0.77721	0.76991	0.76248	0.77712
	1298	0.77787	0.77843	0.77466	0.81683		0.78172	0.7801	0.78284	0.78245		0.77638	0.76915	0.76006	0.77314
	1299	0.781	0.77983	0.77794	0.81643		0.78389	0.78214	0.78462	0.78409		0.7788	0.77168	0.76212	0.77484
	1300	0.78415	0.78353	0.78095	0.81982		0.78533	0.7833	0.78682	0.78403		0.78098	0.77355	0.76429	0.77573
	1301	0.78691	0.78668	0.78362	0.82071		0.79091	0.78888	0.79216	0.78906		0.78618	0.77814	0.76881	0.77909
	1302	0.79049	0.78802	0.78603	0.81912		0.79249	0.79046	0.79324	0.79217		0.79228	0.78389	0.77506	0.78144
	1303	0.78791	0.78718	0.78339	0.81875		0.79096	0.7881	0.79213	0.79043		0.79115	0.78265	0.7735	0.78227
	1304	0.79042	0.78659	0.78362	0.8181		0.7909	0.78766	0.79127	0.78867		0.79013	0.78115	0.77279	0.78446
	1305	0.79539	0.7893	0.78954	0.81842		0.79505	0.79218	0.79376	0.79239		0.78991	0.78105	0.77133	0.78586
	1306	0.79187	0.78878	0.78534	0.81805		0.795	0.79203	0.79287	0.79165		0.79332	0.78429	0.77424	0.78769
	1307	0.78922	0.7872	0.78218	0.81551		0.79161	0.78869	0.7898	0.78681		0.79325	0.78372	0.77264	0.78681
	1308	0.78755	0.78257	0.78017	0.80906		0.78783	0.78416	0.78617	0.78233		0.78898	0.77883	0.76744	0.78528
	1309	0.78364	0.78116	0.77521	0.80643		0.78799	0.78415	0.78481	0.7802		0.78793	0.77735	0.76643	0.78314
	1310	0.78467	0.7821	0.77637	0.80771		0.79158	0.78712	0.78641	0.7801		0.78607	0.77483	0.76569	0.78139
	1311	0.78972	0.78465	0.78086	0.81168		0.7937	0.7888	0.7877	0.78171		0.79105	0.7791	0.76836	0.7824
	1312	0.79354	0.7905	0.78376	0.81945		0.79745	0.7915	0.79185	0.78533		0.79381	0.78112	0.77071	0.78518
	1313	0.80283	0.79525	0.79306	0.826		0.80281	0.79565	0.79659	0.79021		0.80211	0.78846	0.7775	0.79334
	1314	0.80976	0.80452	0.79983	0.83305		0.80983	0.80201	0.80372	0.79546		0.80958	0.79538	0.78574	0.80117
	1315	0.81281	0.80998	0.80256	0.83764		0.81744	0.80941	0.81021	0.80239		0.81578	0.80079	0.79102	0.80386
	1316	0.82191	0.81462	0.8115	0.84254		0.82221	0.8143	0.81567	0.80672		0.8227	0.80741	0.79737	0.80786
	1317	0.82225	0.8136	0.81159	0.8414		0.82454	0.81608	0.81687	0.80496		0.81938	0.80333	0.79198	0.80837
	1318	0.81299	0.80952	0.80212	0.83737		0.8196	0.81102	0.80992	0.79864		0.81368	0.79744	0.78524	0.80579
	1319	0.81055	0.80699	0.7995	0.83709		0.81799	0.80909	0.80933	0.79812		0.81446	0.79782	0.78531	0.80568
	1320	0.82069	0.81379	0.8096	0.83734		0.82184	0.81284	0.81358	0.8005		0.81554	0.79878	0.78622	0.80777
	1321	0.82073	0.81777	0.80929	0.83702		0.82494	0.81539	0.81587	0.80207		0.81646	0.79966	0.78307	0.80811
	1322	0.81449	0.81674	0.80326	0.83493		0.81956	0.80947	0.81095	0.79943		0.81347	0.7967	0.78017	0.80621
	1323	0.81371	0.80858	0.80113	0.82809		0.81519	0.80507	0.80589	0.79644		0.81397	0.79721	0.77995	0.80558
	1324	0.80916	0.80535	0.79804	0.82432		0.81494	0.80445	0.80501	0.79507		0.81077	0.79361	0.7777	0.80333
	1325	0.80638	0.8036	0.79413	0.82231		0.80875	0.79795	0.79946	0.79118		0.80909	0.7919	0.77372	0.80195
	1326	0.80567	0.79904	0.79373	0.82251		0.80919	0.79848	0.79903	0.79154		0.81027	0.79338	0.77633	0.80127
	1327	0.81252	0.80394	0.80107	0.82673		0.81175	0.80185	0.80149	0.79223		0.81253	0.7962	0.77923	0.80142
	1328	0.80943	0.80095	0.79817	0.82493		0.81194	0.80211	0.8007	0.79312		0.81164	0.79506	0.78001	0.79946
	1329	0.80377	0.79868	0.79163	0.81874		0.80726	0.79705	0.7958	0.79108		0.80442	0.78731	0.77255	0.79578
	1330	0.80406	0.79741	0.79134	0.81908		0.80309	0.79328	0.79317	0.78607		0.79997	0.78279	0.77107	0.79323
	1331	0.79929	0.7941	0.78683	0.81632		0.80229	0.79285	0.79199	0.78463		0.79787	0.78071	0.76841	0.79253
	1332	0.79627	0.78876	0.78436	0.81342		0.79595	0.78715	0.78602	0.78136		0.79701	0.78034	0.76748	0.79052
	1333	0.79097	0.7857	0.77885	0.80942		0.79535	0.78649	0.78563	0.77848		0.79635	0.78021	0.76745	0.79003
	1334	0.79527	0.7896	0.78352	0.81118		0.79833	0.78949	0.78768	0.77945		0.79418	0.77842	0.76663	0.79022
	1335	0.7968	0.79156	0.78508	0.81098		0.79868	0.78988	0.78858	0.78094		0.7983	0.78198	0.77159	0.79307
	1336	0.79521	0.79132	0.78356	0.81143		0.80208	0.79304	0.79214	0.7824		0.80093	0.78417	0.77221	0.79495
	1337	0.80037	0.79467	0.78797	0.81232		0.80275	0.79357	0.79236	0.78481		0.80126	0.78429	0.77272	0.79607
	1338	0.80129	0.79691	0.78882	0.8122		0.80458	0.79505	0.79306	0.78767		0.80113	0.78365	0.77067	0.79551
	1339	0.79968	0.79697	0.78711	0.80933		0.80556	0.79659	0.79267	0.78908		0.80106	0.78357	0.76963	0.79316
	1340	0.80346	0.79853	0.79113	0.81273		0.80621	0.79741	0.79294	0.79073		0.80484	0.78727	0.772	0.79693
	1341	0.81082	0.80343	0.79804	0.81615		0.81189	0.8031	0.79697	0.79691		0.81052	0.79301	0.77612	0.80148
	1342	0.81516	0.8085	0.80132	0.82035		0.81607	0.8073	0.79985	0.80127		0.81397	0.79577	0.77902	0.80502
	1343	0.81784	0.811	0.8044	0.82306		0.81861	0.80953	0.80112	0.80263		0.81804	0.79851	0.78266	0.80652
	1344	0.8202	0.81328	0.80549	0.82463		0.8211	0.81126	0.80296	0.80539		0.82357	0.80323	0.7858	0.81007
	1345	0.82614	0.81895	0.81087	0.82992		0.82778	0.81757	0.80863	0.81043		0.82714	0.80562	0.78835	0.81311
	1346	0.82962	0.82058	0.81386	0.83635		0.83364	0.82225	0.81325	0.81621		0.83052	0.80804	0.79167	0.8165
	1347	0.8319	0.82318	0.81473	0.8411		0.83484	0.82361	0.81497	0.81934		0.83309	0.80891	0.79233	0.81981
	1348	0.83246	0.82261	0.81566	0.84092		0.83527	0.82423	0.81554	0.8212		0.83362	0.80884	0.79152	0.82321
	1349	0.83148	0.82219	0.8139	0.84275		0.83515	0.82341	0.8153	0.82128		0.83208	0.80699	0.78959	0.82161
	1350	0.83264	0.82337	0.81434	0.84501		0.83635	0.82461	0.8164	0.82291		0.83576	0.81081	0.79201	0.8248
	1351	0.83447	0.82752	0.81567	0.85168		0.8363	0.82443	0.81679	0.82316		0.83597	0.81133	0.79263	0.82574
	1352	0.83418	0.82507	0.81558	0.8516		0.83507	0.82257	0.8154	0.82356		0.83578	0.81131	0.79199	0.827
	1353	0.83142	0.82293	0.81276	0.85004		0.83637	0.82363	0.81592	0.82481		0.83439	0.80988	0.79076	0.82746
	1354	0.83449	0.82536	0.81623	0.85306		0.83459	0.82216	0.81431	0.82587		0.83341	0.80866	0.78838	0.82887
	1355	0.83805	0.82916	0.81962	0.85921		0.837	0.82361	0.81658	0.82566		0.83768	0.81228	0.79277	0.83483
	1356	0.84669	0.83634	0.82923	0.86975		0.84267	0.8284	0.82095	0.83284		0.84499	0.8192	0.79981	0.8404
	1357	0.84961	0.84041	0.83216	0.87371		0.85191	0.83627	0.83008	0.84046		0.84774	0.82137	0.80286	0.84531
	1358	0.85062	0.84361	0.83351	0.87453		0.85412	0.83729	0.82999	0.84482		0.84891	0.8223	0.80337	0.84872
	1359	0.84936	0.83987	0.8336	0.87427		0.85005	0.83249	0.82414	0.84576		0.85005	0.82268	0.80458	0.85266
	1360	0.85286	0.84315	0.83805	0.87925		0.85109	0.83347	0.82611	0.84859		0.85392	0.82592	0.80785	0.8597
	1361	0.86204	0.85546	0.84775	0.89086		0.86691	0.84927	0.84201	0.8623		0.86681	0.83754	0.81968	0.87049
	1362	0.88574	0.87711	0.87194	0.91095		0.89008	0.87223	0.86385	0.88152		0.88718	0.85622	0.83888	0.8858
	1363	0.90752	0.89873	0.89255	0.92957		0.90748	0.88899	0.87861	0.90077		0.9039	0.87198	0.85345	0.90166
	1364	0.90938	0.90147	0.89566	0.93496		0.914	0.89519	0.88273	0.90965		0.90678	0.87435	0.8552	0.91012
	1365	0.9112	0.90171	0.89813	0.93799		0.91374	0.89496	0.88056	0.91594		0.90903	0.87508	0.8586	0.91475
	1366	0.91484	0.90666	0.90158	0.94272		0.91861	0.89939	0.88636	0.92448		0.91279	0.87814	0.86123	0.92035
	1367	0.92588	0.92056	0.91158	0.95463		0.92765	0.9077	0.89446	0.93836		0.92175	0.88633	0.86965	0.93311
	1368	0.93781	0.93212	0.92401	0.96518		0.94114	0.92037	0.90679	0.95178		0.93969	0.90354	0.88756	0.94937
	1369	0.95909	0.95136	0.94641	0.97939		0.96347	0.94263	0.92973	0.97103		0.96336	0.92673	0.91073	0.96452
	1370	0.97309	0.96338	0.96043	0.99592		0.97559	0.95457	0.94027	0.98961		0.97248	0.93401	0.91937	0.9772
	1371	0.97393	0.96243	0.96165	0.99946		0.97224	0.9509	0.93647	0.9981		0.97206	0.93379	0.91723	0.98943
	1372	0.9682	0.95763	0.95677	0.99491		0.96938	0.94809	0.93498	0.99763		0.97232	0.93408	0.91855	0.99496
	1373	0.97481	0.96629	0.96352	0.9957		0.97255	0.95082	0.93816	1		0.97713	0.93867	0.92171	1
	1374	0.9765	0.97126	0.96453	0.99931		0.97305	0.94985	0.9401	0.99892		0.967	0.9282	0.91464	0.98667
	1375	0.97526	0.96593	0.96123	1		0.97599	0.95312	0.94104	0.99056		0.96853	0.92914	0.91516	0.97392
	1376	0.96234	0.95476	0.94672	0.98617		0.97323	0.94896	0.93967	0.96949		0.95871	0.91917	0.90792	0.9565
	1377	0.94005	0.92471	0.92428	0.95164		0.94923	0.92594	0.91493	0.94141		0.93352	0.89389	0.88161	0.92859
	1378	0.88123	0.86517	0.86825	0.89185		0.88449	0.86258	0.85412	0.89209		0.88349	0.84362	0.83351	0.87042
	1379	0.80089	0.78513	0.7895	0.80627		0.79991	0.77929	0.77152	0.80389		0.80305	0.7654	0.75269	0.76968
	1380	0.69451	0.67776	0.68359	0.69597		0.6902	0.67126	0.65597	0.67688		0.68951	0.65611	0.64014	0.63182
	1381	0.57182	0.5623	0.56337	0.58134		0.55493	0.53876	0.52787	0.53754		0.56414	0.53611	0.52443	0.49841
	1382	0.48166	0.46634	0.47128	0.47382		0.45536	0.44257	0.43272	0.4247		0.46224	0.43906	0.42734	0.39966
	1383	0.37267	0.36971	0.36985	0.37747		0.37174	0.36121	0.35302	0.34155		0.36956	0.35146	0.34414	0.3166
	1384	0.30827	0.30082	0.30566	0.29878		0.30484	0.2964	0.28806	0.27082		0.30004	0.28598	0.27669	0.24291
	1385	0.23643	0.23392	0.23661	0.23145		0.24163	0.23554	0.22746	0.21119		0.24008	0.22981	0.22171	0.18964
	1386	0.19574	0.19228	0.19599	0.17963		0.19431	0.19029	0.18275	0.16133		0.19687	0.18936	0.17878	0.14255
	1387	0.15205	0.15099	0.15482	0.14343		0.15342	0.15077	0.14575	0.12674		0.15554	0.15055	0.14007	0.10556
	1388	0.12476	0.12532	0.1288	0.11686		0.12557	0.12445	0.11691	0.10406		0.12218	0.11918	0.10907	0.07282
	1389	0.1074	0.10856	0.1151	0.10075		0.10926	0.10895	0.10213	0.08857		0.10775	0.10573	0.09176	0.05492
	1390	0.10967	0.10971	0.11889	0.10202		0.11358	0.11443	0.10841	0.09058		0.10799	0.10687	0.09682	0.05521
	1391	0.1227	0.12739	0.13232	0.11853		0.12696	0.12855	0.12516	0.11757		0.12753	0.12642	0.11526	0.07486
	1392	0.17183	0.17361	0.18134	0.15119		0.16716	0.16835	0.16358	0.15599		0.17067	0.16733	0.1571	0.11022
	1393	0.22015	0.22634	0.23046	0.20098		0.21636	0.21676	0.21386	0.20756		0.21865	0.21371	0.20266	0.15453
	1394	0.27004	0.27431	0.28092	0.25368		0.2719	0.27169	0.26583	0.27147		0.2656	0.25837	0.2464	0.19562
	1395	0.31516	0.32057	0.32679	0.29473		0.31371	0.31451	0.30707	0.32071		0.31529	0.30639	0.29171	0.23631
	1396	0.3505	0.35716	0.36321	0.33115		0.34783	0.34709	0.33958	0.36418		0.35243	0.34247	0.32797	0.27888
	1397	0.39485	0.39959	0.40667	0.37332		0.39114	0.38732	0.382	0.40448		0.3999	0.3887	0.3718	0.32062
	1398	0.42954	0.43578	0.44143	0.41215		0.43217	0.4272	0.41938	0.44562		0.43449	0.42212	0.40256	0.36036
	1399	0.45759	0.45818	0.47079	0.44688		0.45698	0.45249	0.44244	0.47722		0.45715	0.44241	0.42065	0.38847
	1400	0.47266	0.4824	0.4851	0.48308		0.47231	0.46639	0.45815	0.49751		0.47232	0.45597	0.43612	0.41213
	1401	0.49017	0.49822	0.50386	0.50318		0.49363	0.4864	0.47961	0.53373		0.49246	0.47584	0.4573	0.4437
	1402	0.52064	0.52701	0.53497	0.53122		0.53271	0.52411	0.51903	0.56602		0.52485	0.5064	0.48953	0.48144
	1403	0.56581	0.57275	0.57762	0.56874		0.57118	0.5621	0.55452	0.59582		0.56543	0.54468	0.52193	0.52087
	1404	0.59397	0.60071	0.60502	0.59461		0.59822	0.58806	0.58232	0.61492		0.59186	0.56879	0.54552	0.55008
	1405	0.61655	0.61873	0.6262	0.60959		0.62029	0.60973	0.60371	0.63385		0.61425	0.58953	0.56841	0.57416
	1406	0.63499	0.64157	0.64342	0.62927		0.64246	0.63081	0.62512	0.65722		0.63806	0.61243	0.59085	0.61223
	1407	0.67055	0.67476	0.67735	0.65772		0.67277	0.6602	0.65395	0.6875		0.67097	0.64505	0.62269	0.65412
	1408	0.71048	0.71501	0.71633	0.69798		0.71637	0.70252	0.69732	0.7259		0.71448	0.68499	0.66267	0.70134
	1409	0.7592	0.75801	0.76369	0.73218		0.76586	0.7503	0.74408	0.76248		0.75914	0.72666	0.71005	0.74889
	1410	0.78896	0.79457	0.7923	0.75972		0.79475	0.77649	0.77331	0.78413		0.79382	0.75853	0.73844	0.79465
	1411	0.82184	0.82498	0.82416	0.78602		0.8276	0.80855	0.79977	0.80985		0.82719	0.78965	0.77115	0.82021
	1412	0.84468	0.8473	0.84614	0.8085		0.84886	0.82974	0.82591	0.82882		0.84702	0.80683	0.79242	0.84549
	1413	0.86135	0.85857	0.86226	0.82417		0.86902	0.84812	0.84286	0.84881		0.86591	0.82438	0.80529	0.86833
	1414	0.87714	0.87602	0.87643	0.83342		0.87746	0.85654	0.85161	0.86391		0.875	0.83272	0.81421	0.88157
	1415	0.87658	0.87677	0.87447	0.83309		0.87926	0.85833	0.85322	0.87463		0.87567	0.83298	0.81221	0.88416
	1416	0.88366	0.88084	0.8808	0.84538		0.89244	0.87126	0.86859	0.8864		0.88448	0.84106	0.82289	0.89447
	1417	0.90981	0.90753	0.9056	0.86771		0.91712	0.8952	0.89087	0.90435		0.90981	0.86576	0.84524	0.90785
	1418	0.9347	0.9324	0.92943	0.89497		0.9376	0.91591	0.91168	0.92211		0.9297	0.88479	0.86575	0.92761
	1419	0.94225	0.94085	0.94075	0.91183		0.9433	0.92215	0.91765	0.93181		0.9378	0.89215	0.8726	0.93703
	1420	0.95362	0.94703	0.94503	0.92281		0.94977	0.92881	0.92518	0.9353		0.94649	0.89968	0.88493	0.94303
	1421	0.94838	0.94559	0.93829	0.92398		0.95108	0.92947	0.9249	0.93052		0.9482	0.90028	0.88295	0.94896
	1422	0.94173	0.93439	0.93285	0.91258		0.94324	0.92121	0.91901	0.92663		0.94043	0.89239	0.87628	0.93917
	1423	0.93232	0.92634	0.9224	0.90333		0.93421	0.91349	0.9119	0.92152		0.93682	0.88959	0.87013	0.93254
	1424	0.93136	0.92239	0.92232	0.89925		0.92972	0.90907	0.90933	0.91933		0.93457	0.8878	0.86887	0.92963
	1425	0.93424	0.9268	0.92472	0.89826		0.93107	0.91128	0.91282	0.91876		0.93256	0.88567	0.86944	0.93103
	1426	0.93332	0.92759	0.92356	0.90064		0.93519	0.91633	0.91729	0.92089		0.93577	0.88913	0.87235	0.92938
	1427	0.93264	0.92764	0.92197	0.90423		0.93633	0.9182	0.91953	0.9247		0.93383	0.88794	0.87183	0.9278
	1428	0.94322	0.93365	0.93238	0.90662		0.94075	0.92295	0.92405	0.92746		0.94121	0.89555	0.87882	0.9325
	1429	0.94536	0.93936	0.9348	0.91005		0.94702	0.92963	0.93065	0.92756		0.94305	0.89729	0.88155	0.941
	1430	0.93566	0.92885	0.92517	0.90344		0.94156	0.92376	0.9244	0.9213		0.94014	0.8945	0.87857	0.93925
	1431	0.92505	0.92063	0.91541	0.89163		0.92763	0.90923	0.91082	0.91099		0.9284	0.88281	0.86845	0.9288
	1432	0.91815	0.91379	0.90985	0.88668		0.92155	0.90329	0.90431	0.90602		0.91937	0.87339	0.85798	0.91978
	1433	0.92084	0.91375	0.91397	0.88895		0.9237	0.90528	0.90596	0.90455		0.92037	0.87501	0.86096	0.91629
	1434	0.92358	0.91961	0.91641	0.894		0.92713	0.90913	0.90941	0.90243		0.92293	0.87696	0.86261	0.91733
	1435	0.91962	0.91627	0.91402	0.88875		0.92017	0.9017	0.9026	0.89605		0.91883	0.87258	0.85854	0.91293
	1436	0.90788	0.90861	0.90389	0.87838		0.90977	0.89206	0.89246	0.88921		0.90769	0.86208	0.84762	0.90681
	1437	0.90316	0.90287	0.90048	0.87316		0.90446	0.8873	0.88706	0.88501		0.90149	0.85615	0.8424	0.8987
	1438	0.90627	0.90276	0.90415	0.87259		0.9086	0.892	0.89088	0.88394		0.90534	0.86011	0.84539	0.89601
	1439	0.90349	0.9036	0.90293	0.87402		0.90753	0.89125	0.88855	0.88169		0.9043	0.85883	0.84444	0.89564
	1440	0.8983	0.89845	0.90012	0.87397		0.90379	0.88788	0.88481	0.87724		0.90216	0.85686	0.84253	0.89296
	1441	0.90039	0.89949	0.90213	0.87291		0.90341	0.8876	0.88508	0.87645		0.89981	0.85445	0.84021	0.88869
	1442	0.89938	0.89828	0.90187	0.87379		0.90241	0.88636	0.8845	0.87544		0.89665	0.85086	0.83662	0.88552
	1443	0.89521	0.89341	0.89845	0.87029		0.89618	0.87962	0.87803	0.87266		0.89387	0.84753	0.83266	0.88325
	1444	0.88663	0.88959	0.89118	0.86456		0.88952	0.87299	0.87164	0.86633		0.89402	0.84748	0.83179	0.87998
	1445	0.88355	0.88473	0.88844	0.8597		0.88352	0.86834	0.86602	0.85858		0.88379	0.83767	0.82234	0.87282
	1446	0.8735	0.87558	0.8805	0.85498		0.87593	0.86157	0.85807	0.85123		0.87069	0.82512	0.80849	0.86559
	1447	0.86489	0.86828	0.87314	0.84935		0.86737	0.85344	0.85222	0.84603		0.8644	0.81914	0.80178	0.85914
	1448	0.86218	0.86894	0.87195	0.84624		0.86716	0.85275	0.85429	0.84745		0.86608	0.82065	0.80366	0.85947
	1449	0.86772	0.87373	0.87941	0.85331		0.86665	0.85314	0.85493	0.84871		0.86834	0.82322	0.80549	0.86221
	1450	0.86993	0.87726	0.88259	0.85675		0.86889	0.8559	0.85748	0.84811		0.86901	0.82406	0.805	0.86139
	1451	0.86594	0.87297	0.87964	0.85264		0.8657	0.85386	0.85516	0.84614		0.86263	0.81764	0.79748	0.85528
	1452	0.85529	0.86403	0.87042	0.84236		0.85748	0.84638	0.8486	0.84045		0.85294	0.8076	0.78835	0.84842
	1453	0.84901	0.86089	0.86641	0.83669		0.85258	0.84183	0.84433	0.83461		0.85302	0.80734	0.78847	0.84765
	1454	0.85885	0.86943	0.87892	0.84511		0.86029	0.85048	0.85377	0.84242		0.86087	0.81566	0.79723	0.85081
	1455	0.87277	0.88636	0.89567	0.85599		0.87284	0.86416	0.86656	0.85288		0.87588	0.82998	0.81128	0.86009
	1456	0.87497	0.88923	0.90073	0.85776		0.88053	0.87202	0.87403	0.86011		0.87621	0.83084	0.81221	0.86134
	1457	0.87516	0.88838	0.89945	0.8559		0.87965	0.87189	0.87305	0.85789		0.87714	0.83166	0.81292	0.86023
	1458	0.87058	0.88741	0.89756	0.85287		0.87706	0.86955	0.87041	0.85346		0.87364	0.82782	0.80954	0.85649
	1459	0.87131	0.88712	0.89958	0.85027		0.87247	0.86511	0.86712	0.84972		0.8719	0.82656	0.81051	0.85177
	1460	0.87416	0.89032	0.90308	0.84973		0.87513	0.86849	0.86793	0.85075		0.87419	0.82941	0.81357	0.85234
	1461	0.87405	0.89472	0.90499	0.85372		0.87686	0.86931	0.86956	0.85509		0.87504	0.83041	0.81329	0.85186
	1462	0.88102	0.89866	0.91258	0.85749		0.8839	0.87609	0.87587	0.85959		0.87811	0.83359	0.818	0.85232
	1463	0.87982	0.90076	0.91221	0.85685		0.88445	0.87707	0.87634	0.86116		0.8786	0.83392	0.81792	0.85229
	1464	0.8746	0.89814	0.90772	0.85345		0.88013	0.87284	0.87271	0.85575		0.87449	0.83016	0.81509	0.85114
	1465	0.87396	0.89371	0.90788	0.8503		0.87665	0.87052	0.86934	0.8506		0.87494	0.83108	0.81586	0.84893
	1466	0.86782	0.88982	0.9023	0.84504		0.86986	0.86401	0.86392	0.84505		0.87321	0.82949	0.81601	0.84554
	1467	0.86285	0.88717	0.89699	0.84234		0.86163	0.85639	0.85633	0.84111		0.86524	0.82163	0.81114	0.84362
	1468	0.86122	0.88518	0.89687	0.84165		0.86168	0.85633	0.85578	0.84223		0.86032	0.81797	0.80812	0.84155
	1469	0.86857	0.88985	0.90491	0.84		0.87083	0.86567	0.86657	0.84349		0.86582	0.82445	0.81345	0.84192
	1470	0.86405	0.88616	0.90094	0.84236		0.86785	0.86283	0.86622	0.84606		0.86697	0.82674	0.81657	0.84448
	1471	0.86083	0.88265	0.89848	0.84097		0.86441	0.85976	0.86251	0.84605		0.8631	0.82434	0.81361	0.84514
	1472	0.86645	0.8906	0.90552	0.83921		0.87013	0.86538	0.86682	0.84697		0.86664	0.82774	0.81773	0.84414
	1473	0.86329	0.88793	0.90306	0.84271		0.86835	0.86444	0.86612	0.84843		0.86326	0.82496	0.81477	0.84409
	1474	0.86796	0.88966	0.90823	0.84391		0.86853	0.86548	0.86758	0.85251		0.86503	0.82745	0.81785	0.84494
	1475	0.86787	0.89453	0.90879	0.84547		0.87146	0.86862	0.87171	0.85287		0.86617	0.82926	0.82056	0.84876
	1476	0.86987	0.89348	0.91049	0.84208		0.86898	0.86598	0.87025	0.85132		0.86844	0.83174	0.82267	0.85049
	1477	0.86203	0.89088	0.90275	0.84131		0.86557	0.86268	0.86772	0.84781		0.86321	0.82658	0.81773	0.8506
	1478	0.85795	0.88416	0.89886	0.83638		0.86234	0.86025	0.86722	0.84754		0.86132	0.82518	0.81762	0.85063
	1479	0.85736	0.88342	0.89979	0.83399		0.86136	0.85992	0.8659	0.8464		0.86181	0.8264	0.81649	0.85117
	1480	0.86001	0.88692	0.9041	0.83667		0.86225	0.8609	0.86809	0.84868		0.86005	0.82539	0.81704	0.85225
	1481	0.85797	0.88733	0.90263	0.84191		0.86374	0.86237	0.87114	0.84782		0.85819	0.8249	0.81658	0.85397
	1482	0.85954	0.8899	0.90486	0.84216		0.86401	0.86289	0.87136	0.8489		0.86065	0.8282	0.8197	0.85711
	1483	0.86188	0.89671	0.90835	0.84554		0.86664	0.86622	0.87532	0.85403		0.86677	0.83375	0.82595	0.86095
	1484	0.86456	0.89698	0.91276	0.84815		0.87283	0.87383	0.88409	0.85783		0.86546	0.83295	0.82572	0.8602
	1485	0.86467	0.89924	0.9139	0.85055		0.87109	0.87322	0.88285	0.85843		0.86622	0.83374	0.82697	0.86024
	1486	0.86698	0.90177	0.91698	0.84925		0.86952	0.87219	0.88246	0.85825		0.86654	0.83392	0.82909	0.8613
	1487	0.86776	0.90331	0.91894	0.85284		0.87147	0.8753	0.88684	0.85609		0.86965	0.83793	0.83446	0.86487
	1488	0.86794	0.90491	0.91931	0.85601		0.87184	0.87718	0.88956	0.85511		0.86691	0.83614	0.83257	0.86461
	1489	0.86429	0.89706	0.91585	0.85091		0.86198	0.8673	0.88312	0.84945		0.85759	0.82751	0.82416	0.86024
	1490	0.85147	0.8896	0.90435	0.84703		0.85101	0.85703	0.87622	0.84282		0.84994	0.82006	0.8156	0.85281
	1491	0.85709	0.89427	0.91157	0.84652		0.85912	0.8652	0.88384	0.84672		0.85106	0.8219	0.81838	0.84862
	1492	0.8591	0.89689	0.91649	0.84696		0.86187	0.86859	0.88901	0.84816		0.85709	0.82762	0.8227	0.85561
	1493	0.85504	0.89377	0.9145	0.84572		0.85558	0.86296	0.88638	0.84838		0.85546	0.82652	0.82146	0.85608
	1494	0.85231	0.89349	0.91473	0.84382		0.85221	0.86087	0.8837	0.84664		0.85807	0.82859	0.82561	0.85754
	1495	0.85385	0.89141	0.91988	0.84148		0.85382	0.86332	0.88763	0.84533		0.85628	0.82762	0.82372	0.85384
	1496	0.84333	0.88834	0.91011	0.8405		0.84939	0.85995	0.88374	0.8396		0.8462	0.81918	0.81366	0.84769
	1497	0.83868	0.88839	0.90838	0.84122		0.84195	0.85356	0.87662	0.83534		0.8427	0.81696	0.81055	0.84205
	1498	0.84652	0.89446	0.91731	0.84558		0.84932	0.86174	0.88411	0.84249		0.84634	0.82115	0.81372	0.84447
	1499	0.84717	0.8965	0.92137	0.84905		0.85779	0.87089	0.89384	0.84833		0.84966	0.82437	0.81703	0.84826
	1500	0.85178	0.90116	0.92691	0.85231		0.86004	0.87376	0.89805	0.85336		0.84996	0.82408	0.81921	0.85009
	1501	0.84816	0.90019	0.92413	0.85397		0.85404	0.86905	0.89191	0.85497		0.85196	0.82531	0.82047	0.85036
	1502	0.84972	0.90353	0.92766	0.85348		0.85097	0.86658	0.88918	0.85245		0.84651	0.82095	0.81712	0.84468
	1503	0.83401	0.88187	0.91149	0.83903		0.83686	0.85323	0.87344	0.83958		0.83092	0.80642	0.80098	0.83637
	1504	0.7998	0.85047	0.87693	0.80717		0.79834	0.81386	0.8343	0.81442		0.80005	0.77602	0.76986	0.81507
	1505	0.77885	0.82951	0.85792	0.79252		0.77953	0.79498	0.81574	0.80218		0.77636	0.75369	0.75079	0.79831
	1506	0.79023	0.84472	0.87109	0.80323		0.7958	0.81209	0.83531	0.80825		0.78791	0.76578	0.7628	0.80379
	1507	0.81124	0.86694	0.89295	0.81858		0.81117	0.8287	0.84984	0.82299		0.80821	0.78606	0.78257	0.82065
	1508	0.80806	0.866	0.8907	0.82069		0.8096	0.82711	0.84838	0.82758		0.80771	0.78601	0.78147	0.82871
	1509	0.80298	0.86081	0.88469	0.81681		0.80827	0.8254	0.84596	0.82695		0.80445	0.78345	0.77803	0.82981
	1510	0.80983	0.86847	0.89193	0.8158		0.80899	0.82697	0.84735	0.82651		0.81007	0.78958	0.78441	0.82959
	1511	0.81073	0.86835	0.89239	0.81882		0.80963	0.82791	0.84671	0.82755		0.81238	0.79268	0.78549	0.83342
	1512	0.80861	0.8701	0.88976	0.81848		0.81321	0.8308	0.85	0.83264		0.81072	0.79188	0.78637	0.83637
	1513	0.80954	0.8734	0.89113	0.81969		0.81548	0.8342	0.85338	0.8343		0.81378	0.79435	0.78962	0.83996
	1514	0.817	0.8789	0.90014	0.82384		0.81862	0.83778	0.85581	0.83673		0.81648	0.79731	0.79557	0.84366
	1515	0.81605	0.88055	0.89777	0.82629		0.81788	0.83762	0.85517	0.83489		0.81254	0.79428	0.79089	0.84254
	1516	0.8132	0.87862	0.89679	0.82083		0.81421	0.8343	0.85252	0.83508		0.80929	0.79108	0.78782	0.8428
	1517	0.80741	0.87235	0.89176	0.81705		0.81346	0.83378	0.85227	0.83379		0.8113	0.79355	0.79115	0.84437
	1518	0.80356	0.86872	0.88874	0.81501		0.80985	0.83033	0.84931	0.83027		0.8083	0.79116	0.78913	0.84109
	1519	0.80752	0.87395	0.89425	0.818		0.80813	0.8289	0.84874	0.83119		0.8024	0.78606	0.78521	0.8375
	1520	0.80727	0.87945	0.8956	0.8219		0.80665	0.82838	0.84659	0.83178		0.7997	0.78392	0.78333	0.83838
	1521	0.80916	0.87634	0.8985	0.82095		0.80473	0.82792	0.84689	0.82982		0.80105	0.78597	0.78584	0.84012
	1522	0.79971	0.87006	0.88931	0.81745		0.79554	0.81989	0.83984	0.82608		0.79486	0.78016	0.78163	0.83725
	1523	0.78953	0.86319	0.88019	0.81207		0.78813	0.81333	0.83318	0.8212		0.78947	0.77578	0.77867	0.83383
	1524	0.78975	0.86136	0.88211	0.80872		0.78945	0.81572	0.83611	0.82317		0.7889	0.77625	0.78039	0.83216
	1525	0.79049	0.8682	0.88522	0.81063		0.79544	0.82177	0.84284	0.82947		0.79176	0.77939	0.78739	0.83594
	1526	0.79455	0.8723	0.89149	0.81516		0.80166	0.82887	0.85074	0.83764		0.79648	0.78502	0.79331	0.84362
	1527	0.80515	0.8836	0.90411	0.82337		0.8061	0.83481	0.85662	0.84198		0.8049	0.7937	0.80244	0.85089
	1528	0.8083	0.89243	0.90843	0.82883		0.81105	0.83996	0.86402	0.84953		0.80704	0.79693	0.80623	0.85272
	1529	0.81198	0.89746	0.9137	0.82983		0.81473	0.84346	0.86909	0.85416		0.81222	0.80236	0.81241	0.85676
	1530	0.81466	0.89911	0.9175	0.82948		0.81613	0.84469	0.86955	0.85592		0.81117	0.8014	0.81128	0.85902
	1531	0.80863	0.89463	0.91255	0.82725		0.81304	0.84239	0.86658	0.85392		0.81026	0.80031	0.81228	0.85748
	1532	0.8117	0.90039	0.91727	0.83035		0.81656	0.847	0.86996	0.85585		0.81327	0.80336	0.81478	0.85749
	1533	0.81903	0.9096	0.92592	0.83642		0.82293	0.85521	0.87629	0.86072		0.81777	0.80792	0.81957	0.85956
	1534	0.82345	0.9167	0.93099	0.84005		0.82721	0.86088	0.87968	0.86815		0.82314	0.81368	0.82605	0.86594
	1535	0.82691	0.92142	0.93574	0.84575		0.82732	0.8613	0.88033	0.8686		0.8232	0.81369	0.82632	0.86934
	1536	0.82502	0.92083	0.93486	0.84359		0.82738	0.8624	0.88221	0.86577		0.82259	0.81333	0.82403	0.86936
	1537	0.8215	0.9154	0.93257	0.8433		0.82302	0.85884	0.87701	0.8676		0.82374	0.81454	0.82846	0.86981
	1538	0.82184	0.91329	0.93351	0.84798		0.82321	0.85919	0.87727	0.8697		0.82255	0.8139	0.82623	0.8722
	1539	0.82121	0.91215	0.93232	0.84568		0.82044	0.85711	0.87446	0.86617		0.81797	0.80981	0.82137	0.86655
	1540	0.81635	0.90727	0.92698	0.84199		0.81513	0.85261	0.86882	0.86213		0.81583	0.80783	0.81816	0.86539
	1541	0.81592	0.90807	0.92724	0.84337		0.81661	0.85483	0.87116	0.86474		0.81731	0.80926	0.82167	0.86656
	1542	0.82532	0.91553	0.93725	0.85127		0.82682	0.86638	0.88299	0.87028		0.82135	0.81351	0.82694	0.87025
	1543	0.82345	0.91372	0.9343	0.853		0.82615	0.86662	0.88279	0.87394		0.82459	0.81767	0.82854	0.8725
	1544	0.8196	0.90572	0.92805	0.84677		0.81791	0.85918	0.8738	0.87082		0.81762	0.81137	0.82136	0.86571
	1545	0.80763	0.89394	0.91426	0.83892		0.81033	0.85192	0.86691	0.86242		0.80797	0.80243	0.81303	0.85654
	1546	0.80585	0.88958	0.91109	0.83432		0.80871	0.85009	0.86676	0.85846		0.80613	0.80106	0.81134	0.85249
	1547	0.80691	0.89042	0.91113	0.83479		0.81129	0.85403	0.86962	0.86051		0.80943	0.805	0.8165	0.85737
	1548	0.80945	0.89555	0.91237	0.8393		0.81253	0.85748	0.87119	0.86312		0.81322	0.80965	0.81886	0.86228
	1549	0.81485	0.90024	0.91646	0.84398		0.81714	0.86372	0.87837	0.86324		0.81881	0.81555	0.82578	0.86485
	1550	0.81634	0.90033	0.91686	0.84765		0.82084	0.86785	0.88422	0.86639		0.81761	0.81431	0.82528	0.86693
	1551	0.81257	0.89798	0.91046	0.849		0.818	0.86619	0.88359	0.86525		0.81343	0.81078	0.82187	0.86276
	1552	0.8145	0.89706	0.91045	0.84857		0.81643	0.86518	0.88215	0.86469		0.81316	0.81086	0.82203	0.86207
	1553	0.8138	0.89293	0.90906	0.84579		0.8141	0.86493	0.87844	0.86439		0.81453	0.81226	0.82543	0.86528
	1554	0.80995	0.88633	0.90559	0.84287		0.80894	0.86004	0.87754	0.86103		0.80839	0.80696	0.8192	0.86346
	1555	0.79917	0.87316	0.8947	0.83471		0.80176	0.8533	0.87221	0.85477		0.79694	0.79621	0.81004	0.8551
	1556	0.79532	0.8685	0.89037	0.82808		0.79234	0.84376	0.86353	0.84585		0.79352	0.79318	0.80763	0.85123
	1557	0.79191	0.86627	0.88639	0.82458		0.78959	0.84155	0.86172	0.84237		0.79202	0.79205	0.80567	0.84983
	1558	0.79167	0.86445	0.88582	0.82445		0.79202	0.84548	0.8639	0.84399		0.78626	0.78671	0.79986	0.84766
	1559	0.78459	0.86067	0.87806	0.82046		0.79083	0.84513	0.86214	0.84933		0.78474	0.78589	0.80006	0.84796
	1560	0.79266	0.86638	0.88782	0.82109		0.80045	0.85735	0.87384	0.853		0.79504	0.79695	0.81184	0.85406
	1561	0.80323	0.87894	0.89973	0.83179		0.80679	0.86441	0.8817	0.85851		0.80256	0.80501	0.81981	0.86189
	1562	0.80967	0.88604	0.90759	0.84022		0.81168	0.87094	0.88835	0.86849		0.80756	0.81039	0.82422	0.86642
	1563	0.81378	0.8901	0.9122	0.84522		0.81593	0.87699	0.89372	0.87725		0.81361	0.81661	0.83074	0.87058
	1564	0.81879	0.89579	0.91733	0.85062		0.81799	0.88011	0.89886	0.87736		0.82007	0.82344	0.83638	0.87911
	1565	0.82469	0.90038	0.92421	0.85287		0.82294	0.88564	0.90353	0.88127		0.82576	0.82902	0.84188	0.88296
	1566	0.82469	0.90155	0.92339	0.85384		0.82379	0.88696	0.90686	0.88576		0.8238	0.82716	0.83957	0.8829
	1567	0.82304	0.89699	0.92258	0.85263		0.82601	0.89007	0.91094	0.88916		0.82403	0.82751	0.83937	0.88401
	1568	0.82444	0.90072	0.92463	0.8543		0.82841	0.89311	0.91506	0.88599		0.82267	0.82672	0.83929	0.88169
	1569	0.82932	0.90677	0.92947	0.85653		0.83037	0.89576	0.91851	0.88929		0.82675	0.83126	0.8426	0.88178
	1570	0.82821	0.90429	0.92826	0.85508		0.82854	0.89378	0.91672	0.8887		0.82734	0.83156	0.84126	0.88469
	1571	0.82312	0.90155	0.92287	0.85384		0.826	0.89158	0.91603	0.8864		0.82477	0.82887	0.83635	0.88014
	1572	0.82908	0.90599	0.92977	0.85828		0.82864	0.89408	0.91976	0.88782		0.82574	0.8292	0.83696	0.8815
	1573	0.83074	0.91202	0.93306	0.86265		0.83579	0.90141	0.92775	0.89661		0.83263	0.83564	0.84315	0.88785
	1574	0.83784	0.91539	0.94197	0.86666		0.84475	0.9099	0.93655	0.90391		0.84075	0.84344	0.85046	0.89465
	1575	0.83795	0.91658	0.94308	0.8699		0.84239	0.90651	0.93419	0.90256		0.83858	0.84139	0.84758	0.89589
	1576	0.83113	0.91117	0.93684	0.8639		0.83141	0.89397	0.92231	0.88997		0.82931	0.83234	0.83902	0.88909
	1577	0.82108	0.90039	0.92729	0.85657		0.82134	0.88337	0.91054	0.87817		0.82498	0.82836	0.83371	0.8786
	1578	0.81353	0.89537	0.92004	0.85091		0.81453	0.87596	0.90328	0.87516		0.81781	0.8217	0.82631	0.87046
	1579	0.81555	0.89584	0.92284	0.85185		0.81444	0.87611	0.90296	0.87755		0.81263	0.81696	0.82384	0.866
	1580	0.81613	0.8981	0.92323	0.85221		0.82006	0.88185	0.90905	0.87968		0.81294	0.8176	0.82281	0.86429
	1581	0.81828	0.90015	0.92631	0.85212		0.82124	0.8837	0.9099	0.88049		0.81632	0.82154	0.82631	0.86109
	1582	0.81813	0.89981	0.92724	0.85269		0.8221	0.88412	0.91201	0.88257		0.82022	0.82587	0.82972	0.86128
	1583	0.82132	0.90184	0.93056	0.85791		0.82639	0.88767	0.91647	0.88541		0.82255	0.82889	0.8331	0.86509
	1584	0.82788	0.91193	0.9381	0.86313		0.83375	0.89396	0.92589	0.8909		0.83018	0.83661	0.84097	0.87239
	1585	0.83775	0.92372	0.94903	0.87231		0.84147	0.9019	0.93144	0.89852		0.83914	0.84528	0.85053	0.879
	1586	0.84459	0.92999	0.95683	0.88119		0.84925	0.9099	0.93945	0.89942		0.84556	0.85283	0.85719	0.88642
	1587	0.84993	0.93308	0.96299	0.88666		0.85059	0.91141	0.94118	0.89751		0.84793	0.85604	0.85738	0.88754
	1588	0.84547	0.93097	0.95822	0.88409		0.84261	0.90249	0.9331	0.89225		0.84299	0.85232	0.85352	0.88322
	1589	0.84289	0.92535	0.95574	0.88109		0.84251	0.9018	0.93186	0.88629		0.84003	0.8502	0.85149	0.88076
	1590	0.84445	0.92693	0.95756	0.88622		0.84416	0.90371	0.93343	0.88555		0.84667	0.85712	0.85926	0.88272
	1591	0.85058	0.93157	0.96419	0.88875		0.84789	0.90685	0.93902	0.88764		0.84676	0.8573	0.85966	0.88601
	1592	0.8511	0.93594	0.96469	0.89496		0.8523	0.91138	0.9421	0.89208		0.84815	0.85948	0.86144	0.8851
	1593	0.85099	0.93566	0.96257	0.8935		0.85284	0.91138	0.94364	0.88999		0.84914	0.86054	0.86111	0.88183
	1594	0.85097	0.93406	0.963	0.8929		0.85137	0.90992	0.94091	0.89033		0.8476	0.85909	0.86216	0.8826
	1595	0.8507	0.93485	0.96159	0.89557		0.85062	0.90893	0.93959	0.88984		0.84946	0.86127	0.86448	0.8849
	1596	0.85301	0.93806	0.96358	0.89769		0.85654	0.91502	0.94762	0.89279		0.85134	0.86307	0.86578	0.88575
	1597	0.85377	0.9371	0.96467	0.8943		0.85721	0.91526	0.94807	0.89094		0.85062	0.86282	0.86519	0.88609
	1598	0.84513	0.92859	0.95532	0.89234		0.84807	0.90568	0.93859	0.88554		0.84724	0.85905	0.86222	0.8838
	1599	0.83867	0.91831	0.94786	0.88384		0.84375	0.9014	0.93271	0.87788		0.84024	0.85206	0.85354	0.88041
	1600	0.84155	0.9199	0.95162	0.88081		0.84264	0.89977	0.93064	0.8739		0.83835	0.84987	0.85042	0.87704
	1601	0.83785	0.91997	0.94705	0.881		0.8365	0.89324	0.92531	0.87013		0.837	0.84831	0.85011	0.87551
	1602	0.83689	0.91713	0.94526	0.88069		0.83526	0.89205	0.92391	0.86995		0.8379	0.84861	0.85219	0.87842
	1603	0.83846	0.91864	0.94553	0.87984		0.83863	0.8956	0.9274	0.87245		0.83835	0.84901	0.8507	0.88059
	1604	0.84197	0.92367	0.94879	0.88799		0.84277	0.90032	0.93236	0.87686		0.84486	0.85546	0.85953	0.88719
	1605	0.8514	0.92911	0.95772	0.8942		0.84968	0.90729	0.93845	0.88446		0.84594	0.85657	0.85993	0.88824
	1606	0.84662	0.92882	0.95218	0.89259		0.85295	0.91116	0.94398	0.88674		0.84769	0.85834	0.86393	0.89005
	1607	0.8495	0.92744	0.95247	0.8887		0.85386	0.91143	0.94449	0.88914		0.84955	0.86075	0.86725	0.89202
	1608	0.855	0.93246	0.95819	0.89445		0.85325	0.91003	0.94482	0.88783		0.8528	0.86372	0.87236	0.89332
	1609	0.84835	0.92533	0.95007	0.89053		0.84989	0.90824	0.94003	0.88423		0.84687	0.85756	0.8673	0.89172
	1610	0.8459	0.92235	0.94538	0.8843		0.84272	0.90148	0.93311	0.8805		0.84155	0.85222	0.8621	0.88698
	1611	0.8395	0.91657	0.93609	0.87869		0.84232	0.90153	0.93236	0.88032		0.8383	0.8493	0.86111	0.88161
	1612	0.8398	0.9146	0.93799	0.87475		0.84584	0.905	0.93693	0.88205		0.83763	0.84963	0.86525	0.88129
	1613	0.84522	0.92063	0.94263	0.8805		0.84638	0.90535	0.93826	0.88181		0.84175	0.85384	0.8705	0.8859
	1614	0.84842	0.92478	0.94609	0.88604		0.84761	0.90615	0.94025	0.88327		0.84678	0.85877	0.87474	0.88905
	1615	0.84653	0.91971	0.94128	0.88342		0.84885	0.90689	0.94046	0.8857		0.84728	0.85912	0.87669	0.88886
	1616	0.84242	0.91415	0.93647	0.88185		0.84747	0.90579	0.94026	0.88602		0.84522	0.85748	0.87513	0.88894
	1617	0.84671	0.91703	0.94	0.8856		0.84863	0.90823	0.94155	0.88546		0.84748	0.85939	0.87851	0.88834
	1618	0.85135	0.92285	0.94167	0.88997		0.85229	0.91229	0.94605	0.8886		0.84996	0.86292	0.87995	0.89225
	1619	0.85099	0.91968	0.939	0.89111		0.85398	0.91346	0.94741	0.89038		0.8505	0.86415	0.87956	0.89415
	1620	0.8498	0.91823	0.93636	0.89421		0.85404	0.91336	0.94604	0.88957		0.85234	0.86666	0.88294	0.89678
	1621	0.85565	0.92127	0.94187	0.89721		0.85391	0.91357	0.94654	0.88744		0.85569	0.87068	0.88661	0.89796
	1622	0.85772	0.92361	0.94289	0.89994		0.85901	0.91901	0.9504	0.89025		0.85652	0.87119	0.88744	0.89958
	1623	0.85851	0.92445	0.94149	0.90442		0.85842	0.91863	0.95096	0.88786		0.85411	0.86867	0.8867	0.8967
	1624	0.85696	0.9223	0.93861	0.90509		0.85569	0.91641	0.94734	0.88509		0.85443	0.86891	0.88408	0.89545
	1625	0.85145	0.91625	0.93176	0.89983		0.85256	0.91231	0.94294	0.88275		0.85167	0.86695	0.88408	0.89239
	1626	0.85475	0.91649	0.93425	0.89901		0.85763	0.91736	0.9447	0.88511		0.85275	0.86823	0.88158	0.89181
	1627	0.85081	0.9146	0.92894	0.89769		0.85308	0.91263	0.93972	0.8809		0.85175	0.86799	0.8842	0.88749
	1628	0.8492	0.9106	0.92593	0.89902		0.85135	0.91073	0.9371	0.87627		0.85134	0.86794	0.88429	0.88615
	1629	0.84974	0.91131	0.92503	0.89583		0.85198	0.91145	0.93771	0.87243		0.8503	0.86774	0.88425	0.88109
	1630	0.84793	0.90971	0.92126	0.89192		0.84801	0.90747	0.93243	0.86836		0.84884	0.86714	0.8829	0.87977
	1631	0.84476	0.90424	0.9173	0.89143		0.84987	0.90924	0.93501	0.87035		0.84906	0.86777	0.8845	0.88083
	1632	0.85428	0.91024	0.92564	0.89776		0.8571	0.91628	0.94189	0.87568		0.85394	0.87263	0.88805	0.88121
[truncated: 268 more rows]

## Sheet: Figure 4c
	Fig. 4c
		GT	Input	ZeroDCE	SSCOR
[truncated: 700 more rows]

[truncated: 20 more sheets: Figure 4d, Figure 5d, Figure 5e, Suppl. Fig. 2a, Suppl. Fig. 2b, Suppl. Fig. 2c, Suppl. Fig. 3a, Suppl. Fig. 3c, Suppl. Fig. 3d, Suppl. Fig. 4c, Suppl. Fig. 5c, Suppl. Fig. 8, Suppl. Table 1&2, Suppl. Fig. 9c, Suppl. Fig. 11a, Suppl. Fig. 11b, Suppl. Fig. 12a, Suppl. Fig. 12b, Suppl. Fig. 12c, Suppl. Fig. 15, Suppl. Fig. 16c]
